# Supplementary material for: Bayesian hierarchical negative binomial models for multivariable analyses with applications to human microbiome count data
Source: PLoS One. 2019 Aug 22;14(8):e0220961. doi: 10.1371/journal.pone.0220961 (PMC6706006; doi:10.1371/journal.pone.0220961)
Supplement: S1 Table — Summary statistics for the host characteristics of the reduced AGP subsets consisting of 4 demographic attributes, 32 dietary behaviors, and 6 systemic practices stratified across IBD and IBS classifications. (XLSX) [file pone.0220961.s008.xlsx]

## Sheet: Sheet1
S1 Table. Description of reduced AGP subsets.
	Have you been diagnosed with IBD by a medical professional?			Have you been diagnosed with IBS by a medical professional?
	Yes	No		Yes	No
n	38	38		63	63
Demographic Attributes
Age (mean (sd))	43.11 (13.19)	45.32 (13.26)		45.73 (12.27)	46.35 (15.05)
BMI (mean (sd))	23.63 (4.47)	23.84 (3.27)		22.79 (4.60)	22.60 (3.48)
Gender = male (%)	25 (65.8)	25 (65.8)		30 (47.6)	31 (49.2)
Race (%)
African American	0 ( 0.0)	0 (0.0)		0 ( 0.0)	0 (0.0)
Caucasian	35 (92.1)	33 (86.8)		59 (93.7)	57 (90.5)
All other races	3 ( 7.9)	3 (7.9)		4 ( 6.2)	6 (9.5)
Dietary Behaviors
How often does the participatnt drink alcohol? (%)
Daily	4 (10.5)	6 (15.8)		4 ( 6.3)	10 (15.9)
Never	8 (21.1)	10 (26.3)		17 (27.0)	11 (17.5)
Occasionally (1-2 times/week)	10 (26.3)	6 (15.8)		12 (19.0)	13 (20.6)
Rarely (a few times/month)	12 (31.6)	8 (21.1)		17 (27.0)	14 (22.2)
Regularly (3-5 times/week)	4 (10.5)	8 (21.1)		13 (20.6)	15 (23.8)
Does the participant drink red wine? = Yes (%)	17 (44.7)	17 (44.7)		31 (49.2)	35 (55.6)
Does the participant drink white wine? = Yes (%)	17 (44.7)	12 (31.6)		21 (33.3)	22 (34.9)
Does the participant drink hard liquor? = Yes (%)	18 (47.4)	15 (39.5)		22 (34.9)	26 (41.3)
Does the participant drink beer or cider? = Yes (%)	16 (42.1)	17 (44.7)		26 (41.3)	31 (49.2)
Does the participant drink sour beers? = Yes (%)	3 ( 7.9)	5 (13.2)		3 ( 4.8)	5 ( 7.9)
What is the participant's primary water source? (%)
Bottled	4 (10.5)	4 (10.5)		6 ( 9.5)	5 ( 7.9)
City	14 (36.8)	17 (44.7)		18 (28.6)	23 (36.5)
Filtered	17 (44.7)	13 (34.2)		35 (55.6)	30 (47.6)
Not sure	0 ( 0.0)	0 (0.0)		0 ( 0.0)	1 ( 1.6)
Well	3 ( 7.9)	4 (10.5)		4 ( 6.3)	4 ( 6.3)
How often does the participant drink at least one liter of water? (%)
Daily	25 (65.8)	24 (64.9)		37 (58.7)	34 (54.0)
Never	1 ( 2.6)	1 ( 2.7)		1 ( 1.6)	1 ( 1.6)
Occasionally (1-2 times/week)	1 ( 2.6)	3 ( 8.1)		4 ( 6.3)	6 ( 9.5)
Rarely (less than once/week)	0 ( 0.0)	2 ( 5.4)		4 ( 6.3)	3 ( 4.8)
Regularly (3-5 times/week)	11 (28.9)	7 (18.9)		17 (27.0)	19 (30.2)
How often does the participant drink sweetened drinks? (%)
Daily	0 ( 0.0)	1 ( 2.6)		2 ( 3.2)	1 ( 1.6)
Never	30 (78.9)	32 (84.2)		47 (74.6)	48 (77.4)
Occasionally (1-2 times/week)	1 ( 2.6)	1 ( 2.6)		4 ( 6.3)	3 ( 4.8)
Rarely (less than once/week)	7 (18.4)	4 (10.5)		10 (15.9)	10 (16.1)
Regularly (3-5 times/week)	0 ( 0.0)	0(0.0)		0 ( 0.0)	0 (0.0)
How often does the participant consume poultry (e.g. chicken, turkey)? (%)
Daily	3 ( 8.1)	2 ( 5.4)		6 ( 9.8)	3 ( 4.8)
Never	3 ( 8.1)	7 (18.9)		3 ( 4.9)	6 ( 9.7)
Occasionally (1-2 times/week)	10 (27.0)	13 (35.1)		12 (19.7)	20 (32.3)
Rarely (less than once/week)	2 ( 5.4)	6 (16.2)		4 ( 6.6)	6 ( 9.7)
Regularly (3-5 times/week)	19 (51.4)	9 (24.3)		36 (59.0)	27 (43.5)
How often does the participant consume seafood? (%)
Daily	1 ( 2.6)	0 ( 0.0)		1 ( 1.6)	0 ( 0.0)
Never	3 ( 7.9)	7 (18.9)		4 ( 6.5)	4 ( 6.6)
Occasionally (1-2 times/week)	22 (57.9)	15 (40.5)		36 (58.1)	33 (54.1)
Rarely (less than once/week)	4 (10.5)	11 (29.7)		13 (21.0)	15 (24.6)
Regularly (3-5 times/week)	8 (21.1)	4 (10.8)		8 (12.9)	9 (14.8)
How often does the participant consume lean red meat (e.g. lamb, venison)? (%)
Daily	0 ( 0.0)	1 ( 2.8)		1 ( 1.6)	1 ( 1.6)
Never	5 (13.2)	7 (19.4)		10 (15.9)	9 (14.3)
Occasionally (1-2 times/week)	7 (18.4)	13 (36.1)		17 (27.0)	22 (34.9)
Rarely (less than once/week)	13 (34.2)	8 (22.2)		19 (30.2)	15 (23.8)
Regularly (3-5 times/week)	13 (34.2)	7 (19.4)		16 (25.4)	16 (25.4)
How often does the participant consume high fat red meat (e.g prime rib, hamburger)? (%)
Daily	0 ( 0.0)	1 ( 2.7)		0 ( 0.0)	1 ( 1.6)
Never	7 (18.4)	10 (27.0)		14 (22.6)	11 (17.5)
Occasionally (1-2 times/week)	6 (15.8)	7 (18.9)		10 (16.1)	17 (27.0)
Rarely (less than once/week)	16 (42.1)	15 (40.5)		28 (45.2)	25 (39.7)
Regularly (3-5 times/week)	9 (23.7)	4 (10.8)		10 (16.1)	9 (14.3)
Does the participant consume animal products treated with antibiotics? (%)
No	16 (42.1)	15 (39.5)		24 (38.1)	19 (30.2)
Not sure	10 (26.3)	14 (36.8)		16 (25.4)	19 (30.2)
Yes	12 (31.6)	9 (23.7)		23 (36.5)	25 (39.7)
How often does the participant consume whole eggs? (%)
Daily	6 (15.8)	4 (10.5)		12 (19.0)	8 (12.7)
Never	6 (15.8)	7 (18.4)		5 ( 7.9)	4 ( 6.3)
Occasionally (1-2 times/week)	12 (31.6)	15 (39.5)		24 (38.1)	28 (44.4)
Rarely (less than once/week)	4 (10.5)	4 (10.5)		5 ( 7.9)	4 ( 6.3)
Regularly (3-5 times/week)	10 (26.3)	8 (21.1)		17 (27.0)	19 (30.2)
How often does the participant consume fruit? (%)
Daily	13 (35.1)	10 (27.8)		14 (22.6)	18 (29.0)
Never	2 ( 5.4)	4 (11.1)		6 ( 9.7)	3 ( 4.8)
Occasionally (1-2 times/week)	7 (18.9)	7 (19.4)		12 (19.4)	12 (19.4)
Rarely (less than once/week)	5 (13.5)	5 (13.9)		12 (19.4)	9 (14.5)
Regularly (3-5 times/week)	10 (27.0)	10 (27.8)		18 (29.0)	20 (32.3)
How often does the participant consume vegetables? (%)
Daily	23 (60.5)	24 (64.9)		34 (54.0)	33 (52.4)
Never	0 ( 0.0)	0 (0.0)		0 ( 0.0)	0 (0.0)
Occasionally (1-2 times/week)	1 ( 2.6)	1 ( 2.7)		8 (12.7)	7 (11.1)
Rarely (less than once/week)	0 ( 0.0)	0 (0.0)		3 ( 4.8)	1 ( 1.6)
Regularly (3-5 times/week)	14 (36.8)	12 (32.4)		18 (28.6)	22 (34.9)
How often does the participant consume fermented plant products? (%)
Daily	2 ( 5.3)	2 ( 5.4)		4 ( 6.3)	1 ( 1.6)
Never	12 (31.6)	14 (37.8)		18 (28.6)	25 (39.7)
Occasionally (1-2 times/week)	10 (26.3)	3 ( 8.1)		8 (12.7)	12 (19.0)
Rarely (less than once/week)	11 (28.9)	13 (35.1)		27 (42.9)	16 (25.4)
Regularly (3-5 times/week)	3 ( 7.9)	5 (13.5)		6 ( 9.5)	9 (14.3)
How often does the participant consume dairy products (e.g. milk, cheese)? (%)
Daily	3 ( 7.9)	13 (35.1)		8 (12.7)	15 (23.8)
Never	11 (28.9)	7 (18.9)		13 (20.6)	7 (11.1)
Occasionally (1-2 times/week)	3 ( 7.9)	8 (21.6)		10 (15.9)	10 (15.9)
Rarely (less than once/week)	13 (34.2)	5 (13.5)		15 (23.8)	8 (12.7)
Regularly (3-5 times/week)	8 (21.1)	4 (10.8)		17 (27.0)	23 (36.5)
Is the participant lactose intolerant? = Yes (%)	8 (22.9)	4 (10.5)		19 (32.2)	6 ( 9.5)
How often does the participant come a milk substitute (e.g. almond milk, soy milk)? (%)
Daily	7 (18.4)	9 (24.3)		12 (19.0)	7 (11.1)
Never	19 (50.0)	18 (48.6)		24 (38.1)	31 (49.2)
Occasionally (1-2 times/week)	3 ( 7.9)	3 ( 8.1)		7 (11.1)	3 ( 4.8)
Rarely (less than once/week)	6 (15.8)	5 (13.5)		10 (15.9)	14 (22.2)
Regularly (3-5 times/week)	3 ( 7.9)	2 ( 5.4)		10 (15.9)	8 (12.7)
How often does the participant consume frozen desserts ( e.g. ice cream, frozen yogurt)? (%)
Daily	0 ( 0.0)	0 (0.0)		1 ( 1.6)	0 ( 0.0)
Never	7 (18.4)	12 (32.4)		23 (36.5)	17 (27.0)
Occasionally (1-2 times/week)	4 (10.5)	5 (13.5)		13 (20.6)	11 (17.5)
Rarely (less than once/week)	23 (60.5)	18 (48.6)		24 (38.1)	31 (49.2)
Regularly (3-5 times/week)	4 (10.5)	2 ( 5.4)		2 ( 3.2)	4 ( 6.3)
How often does the participant consume whole grain carbohydrates (e.g. pasta, bread)? (%)
Daily	8 (21.1)	11 (29.7)		14 (23.0)	12 (19.7)
Never	12 (31.6)	6 (16.2)		9 (14.8)	10 (16.4)
Occasionally (1-2 times/week)	3 ( 7.9)	4 (10.8)		6 ( 9.8)	12 (19.7)
Rarely (less than once/week)	6 (15.8)	3 ( 8.1)		14 (23.0)	8 (13.1)
Regularly (3-5 times/week)	9 (23.7)	13 (35.1)		18 (29.5)	19 (31.1)
Does the participant follow a gluten free diet? (%)
I do not eat gluten because it makes me feel bad	12 (34.3)	7 (19.4)		16 (27.1)	8 (12.9)
I was diagnosed with celiac disease	3 ( 8.6)	1 ( 2.8)		3 ( 5.1)	1 ( 1.6)
I was diagnosed with gluten allergy (anti-gluten IgG), but not celiac disease	0 ( 0.0)	1 ( 2.8)		5 ( 8.5)	5 ( 8.1)
No	20 (57.1)	27 (75.0)		35 (59.3)	48 (77.4)
How does the participant describe their diet? (%)
Omnivore	32 (84.2)	31 (81.6)		52 (82.5)	54 (85.7)
Omnivore but do not eat red meat	2 ( 5.3)	2 ( 5.3)		6 ( 9.5)	4 ( 6.3)
Vegan	0 ( 0.0)	1 ( 2.6)		2 ( 3.2)	0 ( 0.0)
Vegetarian	2 ( 5.3)	3 ( 7.9)		0 ( 0.0)	1 ( 1.6)
Vegetarian but eat seafood	2 ( 5.3)	1 ( 2.6)		3 ( 4.8)	4 ( 6.3)
How often does the participant consume meals cooked at home? (%)
Daily	22 (57.9)	26 (68.4)		33 (52.4)	35 (56.5)
Never	0 ( 0.0)	1 ( 2.6)		1 ( 1.6)	3 ( 4.8)
Occasionally (1-2 times/week)	0 ( 0.0)	1 ( 2.6)		5 ( 7.9)	4 ( 6.5)
Rarely (less than once/week)	1 ( 2.6)	0 ( 0.0)		2 ( 3.2)	1 ( 1.6)
Regularly (3-5 times/week)	15 (39.5)	10 (26.3)		22 (34.9)	19 (30.6)
How often does the participant consume ready to eat meals (e.g. frozen dinners)? (%)
Daily	0 ( 0.0)	0 (0.00)		0 ( 0.0)	0 (0.0)
Never	24 (63.2)	23 (60.5)		36 (57.1)	30 (47.6)
Occasionally (1-2 times/week)	5 (13.2)	2 ( 5.3)		7 (11.1)	9 (14.3)
Rarely (less than once/week)	9 (23.7)	12 (31.6)		18 (28.6)	20 (31.7)
Regularly (3-5 times/week)	0 ( 0.0)	1 ( 2.6)		2 ( 3.2)	4 ( 6.3)
How often does the participant consume prepared meals (e.g. resturant, carry-out)? (%)
Daily	1 ( 2.6)	2 ( 5.3)		3 ( 4.8)	1 ( 1.6)
Never	3 ( 7.9)	3 ( 7.9)		6 ( 9.5)	4 ( 6.3)
Occasionally (1-2 times/week)	13 (34.2)	11 (28.9)		20 (31.7)	27 (42.9)
Rarely (less than once/week)	11 (28.9)	17 (44.7)		19 (30.2)	20 (31.7)
Regularly (3-5 times/week)	10 (26.3)	5 (13.2)		15 (23.8)	11 (17.5)
How often does the participant use olive oil in meals cokked at home? (%)
Daily	10 (26.3)	14 (37.8)		21 (33.3)	18 (28.6)
Never	2 ( 5.3)	1 ( 2.7)		6 ( 9.5)	5 ( 7.9)
Occasionally (1-2 times/week)	5 (13.2)	3 ( 8.1)		6 ( 9.5)	10 (15.9)
Rarely (less than once/week)	3 ( 7.9)	3 ( 8.1)		7 (11.1)	4 ( 6.3)
Regularly (3-5 times/week)	18 (47.4)	16 (43.2)		23 (36.5)	26 (41.3)
How often does the participant consume salty snacks (e.g. chips, pretzels)? (%)
Daily	1 ( 2.7)	1 ( 2.7)		4 ( 6.6)	1 ( 1.6)
Never	10 (27.0)	6 (16.2)		11 (18.0)	7 (11.1)
Occasionally (1-2 times/week)	7 (18.9)	11 (29.7)		13 (21.3)	23 (36.5)
Rarely (less than once/week)	11 (29.7)	17 (45.9)		23 (37.7)	21 (33.3)
Regularly (3-5 times/week)	8 (21.6)	2 ( 5.4)		10 (16.4)	11 (17.5)
How often does the participant consume artificial sweetener (e.g. sucralose, aspartame)? (%)
Daily	1 ( 2.6)	4 (10.5)		5 ( 7.9)	0 ( 0.0)
Never	28 (73.7)	31 (81.6)		53 (84.1)	49 (77.8)
Occasionally (1-2 times/week)	2 ( 5.3)	0 ( 0.0)		0 ( 0.0)	6 ( 9.5)
Rarely (a few times/month)	4 (10.5)	2 ( 5.3)		3 ( 4.8)	7 (11.1)
Regularly (3-5 times/week)	3 ( 7.9)	1 ( 2.6)		2 ( 3.2)	1 ( 1.6)
How often does the participant consume sugary snacks (e.g. cookies, cake)? (%)
Daily	1 ( 2.6)	2 ( 5.3)		6 ( 9.7)	4 ( 6.3)
Never	13 (34.2)	7 (18.4)		15 (24.2)	8 (12.7)
Occasionally (1-2 times/week)	6 (15.8)	5 (13.2)		11 (17.7)	19 (30.2)
Rarely (less than once/week)	11 (28.9)	18 (47.4)		20 (32.3)	19 (30.2)
Regularly (3-5 times/week)	7 (18.4)	6 (15.8)		10 (16.1)	13 (20.6)
Systemic Practices
Does the participant take a multivitamin? = Yes (%)	19 (50.0)	15 (39.5)		32 (51.6)	22 (34.9)
How often does the participant use a vitamin B supplement? (%)
Daily	15 (40.5)	8 (21.1)		21 (33.9)	10 (15.9)
Never	11 (29.7)	21 (55.3)		28 (45.2)	39 (61.9)
Occasionally (1-2 times/week)	6 (16.2)	2 ( 5.3)		3 ( 4.8)	1 ( 1.6)
Rarely (a few times/month)	2 ( 5.4)	3 ( 7.9)		5 ( 8.1)	10 (15.9)
Regularly (3-5 times/week)	3 ( 8.1)	4 (10.5)		5 ( 8.1)	3 ( 4.8)
How often does the participant use a vitamin D supplement? (%)
Daily	17 (45.9)	6 (16.2)		25 (40.3)	15 (23.8)
Never	6 (16.2)	21 (56.8)		19 (30.6)	26 (41.3)
Occasionally (1-2 times/week)	4 (10.8)	1 ( 2.7)		8 (12.9)	6 ( 9.5)
Rarely (a few times/month)	7 (18.9)	2 ( 5.4)		3 ( 4.8)	12 (19.0)
Regularly (3-5 times/week)	3 ( 8.1)	7 (18.9)		7 (11.3)	4 ( 6.3)
Does the participant take any supplement other than vitamin B or D? = Yes (%)	18 (47.4)	20 (54.1)		41 (66.1)	30 (47.6)
How often does the participant smoke? (%)
Daily	0 ( 0.0)	0 (0.0)		0 ( 0.0)	0 (0.0)
Never	36 (94.7)	37 (97.4)		63 (100.0)	62 (98.4)
Occasionally (1-2 times/week)	0 ( 0.0)	0 (0.0)		0 ( 0.0)	0 (0.0)
Rarely (a few times/month)	2 ( 5.3)	1 ( 2.6)		0 ( 0.0)	1 ( 1.6)
Regularly (3-5 times/week)	0 ( 0.0)	0 (0.0)		0 ( 0.0)	0 (0.0)
How often does the participant use a priobiotic? (%)
Daily	14 (36.8)	5 (13.2)		13 (20.6)	11 (17.5)
Never	10 (26.3)	16 (42.1)		20 (31.7)	31 (49.2)
Occasionally (1-2 times/week)	4 (10.5)	3 ( 7.9)		8 (12.7)	2 ( 3.2)
Rarely (a few times/month)	8 (21.1)	9 (23.7)		12 (19.0)	15 (23.8)
Regularly (3-5 times/week)	2 ( 5.3)	5 (13.2)		10 (15.9)	4 ( 6.3)
Note that the questions corresponding to each variable do not reflect those included on the self-administered questionnaire of the American Gut Project. These represent interpretations of the variable descriptions included in American Gut Project data dictionary.
