# Supplementary material for: Bayesian hierarchical negative binomial models for multivariable analyses with applications to human microbiome count data
Source: PLoS One. 2019 Aug 22;14(8):e0220961. doi: 10.1371/journal.pone.0220961 (PMC6706006; doi:10.1371/journal.pone.0220961)
Supplement: S2 Table — Summary statistics for the host characteristics of the full AGP subsets consisting of 4 demographic attributes, 32 dietary behaviors, and 6 systemic practices stratified across IBD and IBS classifications. (XLSX) [file pone.0220961.s009.xlsx]

## Sheet: Additional file 7
S2 Table. Description of full AGP subsets.
	Have you been diagnosed with IBD by a medical professional?			Have you been diagnosed with IBS by a medical professional?
	Yes	No		Yes	No
n	38	1246		64	1165
Demographic Attributes
Age (mean (sd))	43.11 (13.19)	41.23 (13.17)		46.02 (12.38)	41.02 (13.15)
BMI (mean (sd))	23.63 (4.47)	24.14 (4.08)		22.79 (4.60)	24.16 (4.03)
Gender = male (%)	25 (65.8)	627 (50.3)		30 ( 46.9)	588 (50.5)
Race (%)
African American	0 ( 0.0)	6 ( 0.5)		0 ( 0.0)	6 ( 0.5)
Caucasian	35 (92.1)	1053 (84.5)		60 ( 93.8)	978 (83.9)
All other races	3 ( 7.9)	187 (15.0)		4 ( 6.2)	181 (15.5)
Dietary Behaviors
How often does the participatnt drink alcohol? (%)
Daily	4 (10.5)	112 ( 9.0)		4 ( 6.2)	108 ( 9.3)
Never	8 (21.1)	236 (18.9)		17 ( 26.6)	216 (18.5)
Occasionally (1-2 times/week)	10 (26.3)	305 (24.5)		12 ( 18.8)	287 (24.6)
Rarely (a few times/month)	12 (31.6)	342 (27.4)		18 ( 28.1)	325 (27.9)
Regularly (3-5 times/week)	4 (10.5)	251 (20.1)		13 ( 20.3)	229 (19.7)
Does the participant drink red wine? = Yes (%)	17 (44.7)	666 (53.5)		31 ( 48.4)	626 (53.7)
Does the participant drink white wine? = Yes (%)	17 (44.7)	418 (33.5)		21 ( 32.8)	396 (34.0)
Does the participant drink hard liquor? = Yes (%)	18 (47.4)	562 (45.1)		23 ( 35.9)	536 (46.0)
Does the participant drink beer or cider? = Yes (%)	16 (42.1)	714 (57.3)		26 ( 40.6)	669 (57.4)
Does the participant drink sour beers? = Yes (%)	3 ( 7.9)	175 (14.0)		3 ( 4.7)	166 (14.2)
What is the participant's primary water source? (%)
Bottled	4 (10.5)	105 ( 8.4)		7 ( 10.9)	96 ( 8.3)
City	14 (36.8)	524 (42.1)		18 ( 28.1)	494 (42.5)
Filtered	17 (44.7)	541 (43.5)		35 ( 54.7)	505 (43.4)
Not sure	0 ( 0.0)	9 ( 0.7)		0 ( 0.0)	9 ( 0.8)
Well	3 ( 7.9)	65 ( 5.2)		4 ( 6.2)	59 ( 5.1)
How often does the participant drink at least one liter of water? (%)
Daily	25 (65.8)	694 (55.8)		38 ( 59.4)	657 (56.5)
Never	1 ( 2.6)	32 ( 2.6)		1 ( 1.6)	27 ( 2.3)
Occasionally (1-2 times/week)	1 ( 2.6)	119 ( 9.6)		4 ( 6.2)	107 ( 9.2)
Rarely (less than once/week)	0 ( 0.0)	70 ( 5.6)		4 ( 6.2)	64 ( 5.5)
Regularly (3-5 times/week)	11 (28.9)	328 (26.4)		17 ( 26.6)	307 (26.4)
How often does the participant drink sweetened drinks? (%)
Daily	0 ( 0.0)	17 ( 1.4)		2 ( 3.1)	15 ( 1.3)
Never	30 (78.9)	853 (68.6)		48 ( 75.0)	795 (68.4)
Occasionally (1-2 times/week)	1 ( 2.6)	47 ( 3.8)		4 ( 6.2)	37 ( 3.2)
Rarely (less than once/week)	7 (18.4)	284 (22.8)		10 ( 15.6)	274 (23.6)
Regularly (3-5 times/week)	0 ( 0.0)	42 ( 3.4)		0 ( 0.0)	41 ( 3.5)
How often does the participant consume poultry (e.g. chicken, turkey)? (%)
Daily	3 ( 8.1)	48 ( 3.9)		6 ( 9.8)	43 ( 3.7)
Never	3 ( 8.1)	171 (13.8)		3 ( 4.9)	162 (14.0)
Occasionally (1-2 times/week)	10 (27.0)	379 (30.7)		12 ( 19.7)	361 (31.2)
Rarely (less than once/week)	2 ( 5.4)	128 (10.4)		4 ( 6.6)	119 (10.3)
Regularly (3-5 times/week)	19 (51.4)	509 (41.2)		36 ( 59.0)	471 (40.7)
How often does the participant consume seafood? (%)
Daily	1 ( 2.6)	7 ( 0.6)		1 ( 1.6)	7 ( 0.6)
Never	3 ( 7.9)	141 (11.4)		4 ( 6.3)	127 (11.0)
Occasionally (1-2 times/week)	22 (57.9)	496 (40.1)		37 ( 58.7)	460 (39.8)
Rarely (less than once/week)	4 (10.5)	429 (34.7)		13 ( 20.6)	407 (35.2)
Regularly (3-5 times/week)	8 (21.1)	164 (13.3)		8 ( 12.7)	156 (13.5)
How often does the participant consume lean red meat (e.g. lamb, venison)? (%)
Daily	0 ( 0.0)	12 ( 1.0)		1 ( 1.6)	9 ( 0.8)
Never	5 (13.2)	228 (18.5)		10 ( 15.6)	211 (18.3)
Occasionally (1-2 times/week)	7 (18.4)	366 (29.7)		17 ( 26.6)	339 (29.4)
Rarely (less than once/week)	13 (34.2)	324 (26.3)		20 ( 31.2)	306 (26.5)
Regularly (3-5 times/week)	13 (34.2)	304 (24.6)		16 ( 25.0)	289 (25.0)
How often does the participant consume high fat red meat (e.g prime rib, hamburger)? (%)
Daily	0 ( 0.0)	9 ( 0.7)		0 ( 0.0)	7 ( 0.6)
Never	7 (18.4)	278 (22.5)		14 ( 22.2)	258 (22.3)
Occasionally (1-2 times/week)	6 (15.8)	335 (27.1)		11 ( 17.5)	315 (27.2)
Rarely (less than once/week)	16 (42.1)	479 (38.7)		28 ( 44.4)	444 (38.3)
Regularly (3-5 times/week)	9 (23.7)	137 (11.1)		10 ( 15.9)	134 (11.6)
Does the participant consume animal products treated with antibiotics? (%)
No	16 (42.1)	376 (30.3)		24 ( 37.5)	348 (30.0)
Not sure	10 (26.3)	359 (28.9)		16 ( 25.0)	337 (29.0)
Yes	12 (31.6)	507 (40.8)		24 ( 37.5)	476 (41.0)
How often does the participant consume whole eggs? (%)
Daily	6 (15.8)	139 (11.2)		12 ( 18.8)	123 (10.6)
Never	6 (15.8)	110 ( 8.9)		6 ( 9.4)	106 ( 9.2)
Occasionally (1-2 times/week)	12 (31.6)	483 (39.1)		24 ( 37.5)	452 (39.1)
Rarely (less than once/week)	4 (10.5)	150 (12.1)		5 ( 7.8)	138 (11.9)
Regularly (3-5 times/week)	10 (26.3)	354 (28.6)		17 ( 26.6)	336 (29.1)
How often does the participant consume fruit? (%)
Daily	13 (35.1)	356 (28.7)		14 ( 22.2)	342 (29.6)
Never	2 ( 5.4)	47 ( 3.8)		6 ( 9.5)	42 ( 3.6)
Occasionally (1-2 times/week)	7 (18.9)	244 (19.7)		13 ( 20.6)	231 (20.0)
Rarely (less than once/week)	5 (13.5)	171 (13.8)		12 ( 19.0)	154 (13.3)
Regularly (3-5 times/week)	10 (27.0)	421 (34.0)		18 ( 28.6)	388 (33.5)
How often does the participant consume vegetables? (%)
Daily	23 (60.5)	600 (48.5)		34 ( 53.1)	563 (48.7)
Never	0 ( 0.0)	2 ( 0.2)		0 ( 0.0)	1 ( 0.1)
Occasionally (1-2 times/week)	1 ( 2.6)	122 ( 9.9)		9 ( 14.1)	109 ( 9.4)
Rarely (less than once/week)	0 ( 0.0)	32 ( 2.6)		3 ( 4.7)	27 ( 2.3)
Regularly (3-5 times/week)	14 (36.8)	481 (38.9)		18 ( 28.1)	457 (39.5)
How often does the participant consume fermented plant products? (%)
Daily	2 ( 5.3)	95 ( 7.7)		4 ( 6.2)	91 ( 7.9)
Never	12 (31.6)	364 (29.4)		19 ( 29.7)	348 (30.1)
Occasionally (1-2 times/week)	10 (26.3)	158 (12.8)		8 ( 12.5)	143 (12.4)
Rarely (less than once/week)	11 (28.9)	448 (36.2)		27 ( 42.2)	411 (35.6)
Regularly (3-5 times/week)	3 ( 7.9)	172 (13.9)		6 ( 9.4)	163 (14.1)
How often does the participant consume dairy products (e.g. milk, cheese)? (%)
Daily	3 ( 7.9)	308 (24.9)		8 ( 12.5)	299 (25.8)
Never	11 (28.9)	137 (11.1)		13 ( 20.3)	127 (11.0)
Occasionally (1-2 times/week)	3 ( 7.9)	221 (17.8)		10 ( 15.6)	203 (17.5)
Rarely (less than once/week)	13 (34.2)	208 (16.8)		16 ( 25.0)	197 (17.0)
Regularly (3-5 times/week)	8 (21.1)	365 (29.5)		17 ( 26.6)	333 (28.7)
Is the participant lactose intolerant? = Yes (%)	8 (22.9)	208 (16.9)		19 ( 31.7)	180 (15.6)
How often does the participant come a milk substitute (e.g. almond milk, soy milk)? (%)
Daily	7 (18.4)	154 (12.5)		12 ( 18.8)	145 (12.6)
Never	19 (50.0)	499 (40.4)		25 ( 39.1)	473 (41.0)
Occasionally (1-2 times/week)	3 ( 7.9)	185 (15.0)		7 ( 10.9)	171 (14.8)
Rarely (less than once/week)	6 (15.8)	258 (20.9)		10 ( 15.6)	241 (20.9)
Regularly (3-5 times/week)	3 ( 7.9)	139 (11.3)		10 ( 15.6)	124 (10.7)
How often does the participant consume frozen desserts ( e.g. ice cream, frozen yogurt)? (%)
Daily	0 ( 0.0)	2 ( 0.2)		1 ( 1.6)	1 ( 0.1)
Never	7 (18.4)	312 (25.2)		23 ( 36.5)	285 (24.7)
Occasionally (1-2 times/week)	4 (10.5)	266 (21.5)		13 ( 20.6)	242 (20.9)
Rarely (less than once/week)	23 (60.5)	610 (49.3)		24 ( 38.1)	580 (50.2)
Regularly (3-5 times/week)	4 (10.5)	47 ( 3.8)		2 ( 3.2)	48 ( 4.2)
How often does the participant consume whole grain carbohydrates (e.g. pasta, bread)? (%)
Daily	8 (21.1)	254 (20.7)		14 ( 22.6)	236 (20.6)
Never	12 (31.6)	109 ( 8.9)		9 ( 14.5)	101 ( 8.8)
Occasionally (1-2 times/week)	3 ( 7.9)	287 (23.4)		7 ( 11.3)	272 (23.7)
Rarely (less than once/week)	6 (15.8)	164 (13.4)		14 ( 22.6)	152 (13.2)
Regularly (3-5 times/week)	9 (23.7)	413 (33.7)		18 ( 29.0)	387 (33.7)
Does the participant follow a gluten free diet? (%)
I do not eat gluten because it makes me feel bad	12 (34.3)	147 (12.0)		16 ( 26.7)	126 (10.9)
I was diagnosed with celiac disease	3 ( 8.6)	21 ( 1.7)		3 ( 5.0)	20 ( 1.7)
I was diagnosed with gluten allergy (anti-gluten IgG), but not celiac disease	0 ( 0.0)	34 ( 2.8)		5 ( 8.3)	30 ( 2.6)
No	20 (57.1)	1028 (83.6)		36 ( 60.0)	976 (84.7)
How does the participant describe their diet? (%)
Omnivore	32 (84.2)	995 (80.4)		53 ( 82.8)	934 (80.7)
Omnivore but do not eat red meat	2 ( 5.3)	85 ( 6.9)		6 ( 9.4)	74 ( 6.4)
Vegan	0 ( 0.0)	38 ( 3.1)		2 ( 3.1)	37 ( 3.2)
Vegetarian	2 ( 5.3)	59 ( 4.8)		0 ( 0.0)	54 ( 4.7)
Vegetarian but eat seafood	2 ( 5.3)	61 ( 4.9)		3 ( 4.7)	59 ( 5.1)
How often does the participant consume meals cooked at home? (%)
Daily	22 (57.9)	583 (47.1)		33 ( 51.6)	545 (47.1)
Never	0 ( 0.0)	25 ( 2.0)		1 ( 1.6)	23 ( 2.0)
Occasionally (1-2 times/week)	0 ( 0.0)	72 ( 5.8)		6 ( 9.4)	64 ( 5.5)
Rarely (less than once/week)	1 ( 2.6)	45 ( 3.6)		2 ( 3.1)	41 ( 3.5)
Regularly (3-5 times/week)	15 (39.5)	512 (41.4)		22 ( 34.4)	484 (41.8)
How often does the participant consume ready to eat meals (e.g. frozen dinners)? (%)
Daily	0 ( 0.0)	4 ( 0.3)		0 ( 0.0)	4 ( 0.3)
Never	24 (63.2)	494 (39.8)		37 ( 57.8)	461 (39.7)
Occasionally (1-2 times/week)	5 (13.2)	235 (18.9)		7 ( 10.9)	220 (19.0)
Rarely (less than once/week)	9 (23.7)	447 (36.0)		18 ( 28.1)	418 (36.0)
Regularly (3-5 times/week)	0 ( 0.0)	61 ( 4.9)		2 ( 3.1)	57 ( 4.9)
How often does the participant consume prepared meals (e.g. resturant, carry-out)? (%)
Daily	1 ( 2.6)	42 ( 3.4)		3 ( 4.7)	35 ( 3.0)
Never	3 ( 7.9)	43 ( 3.5)		6 ( 9.4)	35 ( 3.0)
Occasionally (1-2 times/week)	13 (34.2)	556 (44.7)		20 ( 31.2)	530 (45.6)
Rarely (less than once/week)	11 (28.9)	365 (29.4)		19 ( 29.7)	341 (29.3)
Regularly (3-5 times/week)	10 (26.3)	237 (19.1)		16 ( 25.0)	221 (19.0)
How often does the participant use olive oil in meals cokked at home? (%)
Daily	10 (26.3)	292 (23.6)		21 ( 32.8)	270 (23.4)
Never	2 ( 5.3)	57 ( 4.6)		6 ( 9.4)	48 ( 4.2)
Occasionally (1-2 times/week)	5 (13.2)	300 (24.3)		7 ( 10.9)	287 (24.8)
Rarely (less than once/week)	3 ( 7.9)	125 (10.1)		7 ( 10.9)	116 (10.0)
Regularly (3-5 times/week)	18 (47.4)	462 (37.4)		23 ( 35.9)	435 (37.6)
How often does the participant consume salty snacks (e.g. chips, pretzels)? (%)
Daily	1 ( 2.7)	28 ( 2.3)		4 ( 6.5)	22 ( 1.9)
Never	10 (27.0)	146 (11.8)		11 ( 17.7)	134 (11.6)
Occasionally (1-2 times/week)	7 (18.9)	393 (31.7)		13 ( 21.0)	372 (32.1)
Rarely (less than once/week)	11 (29.7)	430 (34.7)		23 ( 37.1)	402 (34.7)
Regularly (3-5 times/week)	8 (21.6)	241 (19.5)		11 ( 17.7)	228 (19.7)
How often does the participant consume artificial sweetener (e.g. sucralose, aspartame)? (%)
Daily	1 ( 2.6)	49 ( 4.0)		5 ( 7.8)	39 ( 3.4)
Never	28 (73.7)	893 (72.0)		53 ( 82.8)	827 (71.4)
Occasionally (1-2 times/week)	2 ( 5.3)	53 ( 4.3)		0 ( 0.0)	54 ( 4.7)
Rarely (a few times/month)	4 (10.5)	194 (15.6)		3 ( 4.7)	189 (16.3)
Regularly (3-5 times/week)	3 ( 7.9)	51 ( 4.1)		3 ( 4.7)	50 ( 4.3)
How often does the participant consume sugary snacks (e.g. cookies, cake)? (%)
Daily	1 ( 2.6)	104 ( 8.4)		6 ( 9.5)	94 ( 8.1)
Never	13 (34.2)	175 (14.1)		15 ( 23.8)	162 (14.0)
Occasionally (1-2 times/week)	6 (15.8)	393 (31.7)		12 ( 19.0)	369 (31.8)
Rarely (less than once/week)	11 (28.9)	334 (26.9)		20 ( 31.7)	311 (26.8)
Regularly (3-5 times/week)	7 (18.4)	234 (18.9)		10 ( 15.9)	224 (19.3)
Systemic Practices
Does the participant take a multivitamin? = Yes (%)	19 (50.0)	425 (34.2)		33 ( 52.4)	394 (33.9)
How often does the participant use a vitamin B supplement? (%)
Daily	15 (40.5)	178 (14.4)		21 ( 33.3)	169 (14.6)
Never	11 (29.7)	726 (58.6)		28 ( 44.4)	665 (57.5)
Occasionally (1-2 times/week)	6 (16.2)	68 ( 5.5)		4 ( 6.3)	69 ( 6.0)
Rarely (a few times/month)	2 ( 5.4)	163 (13.2)		5 ( 7.9)	156 (13.5)
Regularly (3-5 times/week)	3 ( 8.1)	104 ( 8.4)		5 ( 7.9)	98 ( 8.5)
How often does the participant use a vitamin D supplement? (%)
Daily	17 (45.9)	264 (21.2)		25 ( 39.7)	246 (21.2)
Never	6 (16.2)	666 (53.5)		20 ( 31.7)	620 (53.3)
Occasionally (1-2 times/week)	4 (10.8)	70 ( 5.6)		8 ( 12.7)	63 ( 5.4)
Rarely (a few times/month)	7 (18.9)	139 (11.2)		3 ( 4.8)	137 (11.8)
Regularly (3-5 times/week)	3 ( 8.1)	106 ( 8.5)		7 ( 11.1)	97 ( 8.3)
Does the participant take any supplement other than vitamin B or D? = Yes (%)	18 (47.4)	521 (42.4)		42 ( 66.7)	480 (41.7)
How often does the participant smoke? (%)
Daily	0 ( 0.0)	11 ( 0.9)		0 ( 0.0)	11 ( 0.9)
Never	36 (94.7)	1170 (94.2)		63 (100.0)	1089 (93.8)
Occasionally (1-2 times/week)	0 ( 0.0)	11 ( 0.9)		0 ( 0.0)	11 ( 0.9)
Rarely (a few times/month)	2 ( 5.3)	45 ( 3.6)		0 ( 0.0)	45 ( 3.9)
Regularly (3-5 times/week)	0 ( 0.0)	5 ( 0.4)		0 ( 0.0)	5 ( 0.4)
How often does the participant use a priobiotic? (%)
Daily	14 (36.8)	176 (14.2)		13 ( 20.3)	167 (14.5)
Never	10 (26.3)	684 (55.3)		20 ( 31.2)	650 (56.3)
Occasionally (1-2 times/week)	4 (10.5)	79 ( 6.4)		9 ( 14.1)	73 ( 6.3)
Rarely (a few times/month)	8 (21.1)	188 (15.2)		12 ( 18.8)	167 (14.5)
Regularly (3-5 times/week)	2 ( 5.3)	109 ( 8.8)		10 ( 15.6)	98 ( 8.5)
Note that the questions corresponding to each variable do not reflect those included on the self-administered questionnaire of the American Gut Project. These represent interpretations of the variable descriptions included in American Gut Project data dictionary.
