# Supplementary material for: Bayesian hierarchical negative binomial models for multivariable analyses with applications to human microbiome count data
Source: PLoS One. 2019 Aug 22;14(8):e0220961. doi: 10.1371/journal.pone.0220961 (PMC6706006; doi:10.1371/journal.pone.0220961)
Supplement: S3 Table — AIC statistics for the differential abundance analysis of IBD and IBS in respect to reduced and full AGP subsets analyzed using the Bayesian HNB and classical NB models. Degrees of freedom adjusted to the effective number of parameters prior to calculation of the AIC statistic for each application of the Bayesian HNB model. Minimized AIC suggests stronger evidence for model selection given an optimal prior scale supporting inclusion in S4 Table. (XLSX) [file pone.0220961.s010.xlsx]

## Sheet: Sheet1
S3 Table. Comparison of AIC statistics for application of the Bayesian HNB model to reduced and full AGP subsets.
	Differential abundance analysis of IBD																					Differential abundance analysis of IBS
	Reduced model										Full model											Reduced model											Full model
Taxonomic level and OTU name	s=0.01	s=0.05	s=0.10	s=0.15	s=0.25	s=0.50	s=0.75	s=1.00	s=2.00	Taxonomic level and OTU name	s=0.01	s=0.05	s=0.10	s=0.15	s=0.25	s=0.50	s=0.75	s=1.00	s=2.00		Taxonomic level and OTU name	s=0.01	s=0.05	s=0.10	s=0.15	s=0.25	s=0.50	s=0.75	s=1.00	s=2.00	Taxonomic level and OTU name	s=0.01	s=0.05	s=0.10	s=0.15	s=0.25	s=0.50	s=0.75	s=1.00	s=2.00
s__formicigenerans	549.311	549.283	549.212	548.623	509.824	442.97	443.18	444.305	446.79	s__formicigenerans	10407.1	10361.5	10358.7	10365.3	10385.1	10421.4	10437.5	10446	10456.2		s__formicigenerans	897.105	896.516	896.561	899.298	909.379	901.052	802.97	757.938	715.213	s__formicigenerans	9974.87	9951.82	9949.53	9956.74	9978.22	10016.3	10031.9	10033.5	10050.3
s__aureus	308.623	308.463	307.992	307.24	290.561	NA	206.697	208.763	214.204	s__stercorea	NA	NA	NA	NA	NA	NA	NA	NA	NA		s__gnavus	923.227	914.464	906.55	898.994	886.984	815.196	792.992	792.002	NA	s__stercorea	NA	NA	NA	NA	NA	NA	NA	NA	NA
s__shigelloides	34.6049	34.6049	34.6049	35.8916	30.5847	32.5848	32.6248	32.6448	32.7848	s__gnavus	9732.21	9698.8	9652.35	9700.33	NA	NA	NA	NA	NA		s__eggerthii	NA	NA	452.808	NA	NA	NA	NA	NA	236.207	s__gnavus	9356.58	9312.45	9267.34	9361.19	NA	NA	NA	NA	NA
s__eggerthii	NA	247.921	248.343	249.025	NA	NA	NA	NA	221.287	s__coprophilus	NA	NA	NA	NA	NA	NA	NA	NA	NA		s__uniformis	1286.18	1284.09	1276.38	1274.42	1264.94	1273.05	1272.19	1253.77	NA	s__coprophilus	NA	NA	NA	NA	NA	NA	NA	NA	NA
s__uniformis	732.072	731.818	731.249	727.481	716.014	596.451	590.942	589.568	589.74	s__parainfluenzae	NA	NA	NA	NA	NA	NA	NA	NA	NA		s__ovatus	663.191	660.848	655.192	618.326	611.521	629.684	NA	559.302	NA	s__parainfluenzae	NA	NA	NA	NA	NA	NA	NA	NA	NA
s__agalactiae	NA	NA	NA	113.692	NA	54.458	56.4981	56.5981	55.5425	s__eggerthii	NA	NA	NA	NA	NA	NA	NA	NA	NA		s__aerofaciens	971.885	970.348	968.173	965.094	970.807	978.829	958.569	NA	753.114	s__eggerthii	5101.05	NA	NA	NA	NA	NA	NA	NA	NA
s__ovatus	NA	366.441	NA	NA	354.133	NA	NA	NA	245.876	s__producta	7704.17	7682.09	7665.34	7654.92	7705.27	NA	NA	NA	NA		s__biforme	5902.44	NA	NA	NA	NA	495.254	422.986	404.383	356.756	s__producta	7307.87	7302.48	7298.69	7293.48	7352.89	NA	NA	NA	NA
s__aerofaciens	564.109	564.164	564.809	564.733	571.771	574.259	479.229	471.842	464.25	s__uniformis	13774.1	13721.4	13701.7	13712.5	13781.3	NA	NA	NA	NA		s__bromii	1038.55	1038.15	1033.4	1032.6	NA	1033.9	NA	1004.09	NA	s__uniformis	13286.7	13218.9	13209.1	13212.9	13343.1	NA	NA	NA	NA
s__biforme	5112.17	NA	NA	NA	309.222	NA	NA	NA	191.579	s__ovatus	8007.71	7976.18	7924.14	7952.71	NA	NA	NA	NA	NA		s__johnsonii	218.487	218.495	218.608	218.776	205.613	NA	NA	130.606	130.431	s__ovatus	7736.99	7708.25	7658.57	7688.71	NA	NA	NA	NA	NA
s__bromii	571.102	571.108	571.304	NA	NA	557.066	468.92	462.682	458.918	s__aerofaciens	10259.9	10230	10195.6	10198.9	10232.8	10289.3	10341.5	10361	10386.9		s__prausnitzii	1891.37	1893.79	1900.26	1908.27	1924.23	1944.5	1950.9	1952.15	1945.75	s__aerofaciens	9852.76	9834.12	9805.7	9805.46	9821.13	9910.94	9940.08	9922.89	9935.06
s__prausnitzii	1121.65	1122.36	1123.92	1122.51	1101.26	954.456	949.788	947.899	945.953	s__diminuta	NA	NA	NA	NA	NA	NA	NA	NA	NA		s__acidaminiphila	125.391	125.465	125.711	126.103	102.243	60.816	60.816	60.816	63.2959	s__diminuta	NA	NA	NA	NA	NA	NA	NA	NA	NA
s__muciniphila	749.76	732.658	NA	NA	NA	NA	555.871	552.728	548.999	s__biforme	5925.34	5921.53	5902.31	5886.25	5904.43	NA	NA	NA	NA		s__muciniphila	1248.69	1231.08	NA	1212.49	NA	1173.84	1151.52	1108.93	NA	s__biforme	5706.52	5702.84	5685.44	5665.68	5678.25	NA	NA	NA	NA
s__fragilis	610.841	610.836	610.864	611.035	NA	577.798	NA	463.498	459.911	s__bromii	11385.8	11426.7	11378	11384.1	11387.5	NA	NA	NA	NA		s__fragilis	977.792	977.876	978.297	978.542	980.863	987.329	987.327	976.115	793.895	s__bromii	10944.6	10936.1	10925	10930	10936.1	NA	NA	NA	NA
s__copri	734.146	733.902	733.23	732.309	727.369	729.202	NA	NA	NA	s__prausnitzii	19965	19956.7	19970.9	19988.4	20012.6	20037.9	20047.2	20052.2	20060.5		s__copri	1157.51	1157.01	1155.66	1137.24	1142.43	NA	NA	875.489	NA	s__prausnitzii	19156.6	19161.3	19176.7	19194.3	19219	19245.8	19255.9	19261.1	19269
s__rubrum	24.7772	24.7772	24.7772	24.7772	24.7772	24.7772	24.7972	24.7972	24.8772	s__muciniphila	13812.3	13798.4	13817.5	13782.2	NA	NA	NA	NA	NA		s__adolescentis	1150.8	1140.27	1127.5	1085.77	1082.95	1066.68	1047.15	952.259	819.425	s__muciniphila	13470.1	13354.5	13252.5	13229	NA	NA	NA	NA	NA
s__adolescentis	667.187	667.215	667.216	653.52	639.687	492.34	479.501	475.077	470.803	s__fragilis	11387.4	11336.7	NA	NA	NA	NA	NA	NA	NA		s__plebeius	498.587	NA	449.044	466.139	482.79	NA	414.874	NA	NA	s__fragilis	11014.7	10965.7	NA	NA	NA	NA	NA	NA	NA
s__plebeius	344.711	344.618	NA	NA	NA	NA	268.421	265.795	264.599	s__copri	NA	NA	NA	NA	NA	NA	NA	NA	NA		s__distasonis	1430.66	1429.92	1428.35	1426.38	1428.88	1421.04	1398.49	1364.26	1253.52	s__copri	NA	NA	NA	NA	NA	NA	NA	NA	NA
s__distasonis	847.843	848.393	850.019	851.339	854.497	634.752	621.701	616.897	611.671	s__adolescentis	NA	NA	NA	NA	NA	NA	NA	NA	NA		s__faecis	1245.76	1246.06	1247.04	1247.77	1246.52	1238.46	1226.18	NA	NA	s__adolescentis	12442.4	12316.7	NA	NA	NA	NA	NA	NA	NA
s__citronellolis	NA	NA	NA	NA	63.6016	47.871	47.851	45.951	48.091	s__plebeius	NA	NA	NA	NA	NA	NA	NA	NA	NA		g__Dorea	1328.71	1322.17	1297.34	1282.92	1281.8	1289.51	1285.98	1274.49	1072.36	s__plebeius	NA	NA	NA	NA	NA	NA	NA	NA	NA
s__faecis	792.093	791.961	790.441	783.459	766.171	623.269	613.754	610.215	605.936	s__distasonis	15160.2	15148.7	15145.2	15148.1	15163.1	15190.9	15204.5	15212	15270		g__Bacteroides	2262.63	2266.44	2275.29	2282.51	2289.76	2281.94	2270.4	2264.45	2251.22	s__distasonis	14569.2	14548.8	14536.8	14540.6	14556.9	14588	14636.8	14656	14683.2
g__Dorea	760.704	760.962	761.988	763.654	763.337	651.762	644.186	642.339	641.911	s__faecis	14417.5	14402.9	14390.3	14388.8	14392.3	14405.7	14435	14446.5	14454.8		g__Serratia	455.237	453.845	452.957	451.787	448.758	NA	NA	NA	NA	s__faecis	13859.1	13835.4	13821.6	13818.7	13818.8	13851.8	13898.5	13917.6	13902.5
g__Finegoldia	278.306	277.991	268.184	NA	256.87	191.609	NA	175.112	178.5	g__Dorea	14020.1	13936.9	13921.8	13923.1	13939.4	13965.9	13975.9	13980.1	13984.2		g__Oscillospira	1488.63	1487.67	1482.89	1480.41	1481.78	1477.3	1448.18	1411.04	1214.53	g__Dorea	13487.9	13410.6	13387.7	13387.4	13404.7	13444.5	13447	13450.9	13464.7
g__Bacteroides	1324.49	1326.15	1330.2	1324.64	1081.28	1064.74	1062.84	1062.41	1062.27	g__Finegoldia	6596.02	6524.39	6437.27	NA	NA	NA	NA	NA	NA		g__Corynebacterium	818.302	815.705	810.739	792.906	788.758	NA	NA	755.086	660.302	g__Finegoldia	6353.06	6271.23	6195.49	6166.39	NA	NA	NA	NA	NA
g__Serratia	251.474	251.427	251.329	NA	250.729	NA	159.204	NA	162.51	g__Bacteroides	23836.9	23852.6	23881.5	23902.5	23927.3	23943.8	23950.6	23954.5	23960.4		g__Paraprevotella	17208.9	NA	NA	NA	NA	NA	701.897	567.095	557.363	g__Bacteroides	22874.9	22890.1	22916.8	22936.8	22954.1	22972.6	22980.6	22985.1	22991.6
g__Oscillospira	853.317	852.175	845.506	846.548	792.698	750.276	747.458	747.266	748.492	g__Serratia	NA	NA	NA	NA	NA	NA	NA	NA	NA		g__Streptococcus	1013.24	1011.62	1008.96	1006.69	989.878	907.134	846.645	823.375	791.945	g__Serratia	NA	NA	NA	NA	NA	NA	NA	NA	NA
g__Staphylococcus	328.866	328.79	321.663	321.227	295.525	NA	NA	NA	237.929	g__Oscillospira	15187.7	15158.1	15158.2	15167	15182.5	15203	15212.3	15217.8	15226.2		g__Coprococcus	1625.65	1623.8	1629.63	1639.37	1653.57	1658.02	1646.07	1614.21	1215.93	g__Oscillospira	14555.4	14526.2	14520.2	14527.8	14543.3	14570.5	14583	14591.1	14602.8
g__Sphingobium	72.6239	72.6278	72.6571	72.7104	72.8521	73.735	NA	70.1691	33.8165	g__Staphylococcus	NA	NA	NA	NA	NA	NA	NA	NA	NA		g__Morganella	NA	NA	NA	NA	187.544	172.761	104.935	103.136	107.415	g__Staphylococcus	NA	NA	NA	NA	NA	NA	NA	NA	NA
g__Corynebacterium	499.06	498.567	497.57	NA	NA	502.007	374.823	365.95	354.973	g__Sphingobium	NA	NA	NA	NA	NA	NA	NA	NA	NA		g__Lachnobacterium	705.548	702.473	698.715	NA	692.377	700.974	560.449	533.208	478.051	g__Sphingobium	NA	NA	NA	NA	NA	NA	NA	NA	NA
g__Paraprevotella	359.774	NA	NA	NA	NA	NA	NA	NA	NA	g__Corynebacterium	7948.45	7923.49	NA	NA	NA	NA	NA	NA	NA		g__Bacillus	517.468	517.403	NA	NA	NA	NA	NA	NA	NA	g__Corynebacterium	7615.73	7591.79	7532	NA	NA	NA	NA	NA	NA
g__Plesiomonas	34.6049	34.6049	34.6049	35.8916	30.5847	32.5848	32.6248	32.6448	32.7848	g__Paraprevotella	NA	NA	NA	NA	NA	NA	NA	NA	NA		g__WAL_1855D	667.457	668.612	656.697	657.544	658.978	637.65	492.559	476.12	464.256	g__Paraprevotella	NA	NA	NA	NA	NA	NA	NA	NA	NA
g__Streptococcus	642.699	641.664	637.895	637.067	NA	451.777	447.4	446.638	446.753	g__Streptococcus	11610.9	11455.7	11402.4	NA	NA	NA	NA	NA	NA		g__Collinsella	987.612	985.905	983.427	978.37	986.607	985.57	962.116	882.411	771.705	g__Streptococcus	11211	11070.1	NA	NA	NA	NA	NA	NA	NA
g__Coprococcus	965.404	965.61	965.477	964.253	888.031	811.239	809.287	809.209	810.055	g__Coprococcus	17467.3	17452.3	17469.9	17485.2	17504.1	17522	17527.5	17530.1	17533.7		g__Blautia	1718.77	1703.99	1696.47	1697.47	1682.62	1675.24	1404.86	1376.51	NA	g__Coprococcus	16732.7	16723.2	16735.7	16748.7	16766.5	16783.2	16787.5	16789.4	16792.3
g__Chryseobacterium	22.3332	22.3332	21.2058	21.2417	21.3601	20.3334	22.3532	22.3532	22.4532	g__Haemophilus	NA	NA	NA	NA	NA	NA	NA	NA	NA		g__[Eubacterium]	903.366	903.276	903.233	903.486	898.198	919.399	915.045	909.572	NA	g__Haemophilus	NA	NA	NA	NA	NA	NA	NA	NA	NA
g__Morganella	136.547	136.561	136.514	136.491	NA	91.2842	91.8179	93.5051	NA	g__Lachnobacterium	7980.57	7977.65	7912.07	7893.75	7961.46	NA	NA	NA	NA		g__Sutterella	1305.5	1306.16	1307.27	1308.79	1316.59	1322.74	1312.45	1275.7	1115.97	g__Lachnobacterium	7641.1	7604.88	7526.38	7533.37	7595.41	NA	NA	NA	NA
g__Lachnobacterium	441.025	440.583	439.489	NA	NA	NA	320.959	318.245	316.799	g__Bacillus	NA	NA	NA	NA	NA	NA	NA	NA	NA		g__Desulfovibrio	677.104	677.354	678.103	670.493	NA	687.643	NA	504.223	475.657	g__Bacillus	NA	NA	NA	NA	NA	NA	NA	NA	NA
g__Bacillus	359.266	NA	NA	NA	NA	NA	NA	NA	209.924	g__WAL_1855D	7872.29	7824.26	7734.18	7708.12	NA	NA	NA	NA	NA		g__Acinetobacter	561.558	561.589	560.551	521.509	493.296	NA	382.047	363.719	NA	g__WAL_1855D	7562.69	7515.73	7421.75	NA	NA	NA	NA	NA	NA
g__WAL_1855D	384.482	NA	NA	NA	NA	NA	266.15	265.089	262.441	g__Collinsella	10540.7	10522.3	10494.4	10498.9	10539.2	10601.6	10625.1	10626.7	10655.1		g__Faecalibacterium	1891.96	1894.38	1900.8	1908.85	1924.75	1944.93	1951.34	1952.58	1946.13	g__Collinsella	10142.3	10114.6	10101.2	10101.2	10118.8	10204.1	10224	10231.1	10251.1
g__Collinsella	574.409	574.33	572.523	574.171	581.038	510.915	490.556	482.944	475.561	g__Brevundimonas	NA	NA	NA	NA	NA	NA	NA	NA	NA		g__Parabacteroides	1646.72	1647.95	1639.96	1641.14	1644.6	1620.5	1571.73	1518.92	NA	g__Brevundimonas	NA	NA	NA	NA	NA	NA	NA	NA	NA
g__Blautia	984.117	985.077	987.176	988.998	988.405	759.489	759.097	759.025	759.293	g__Blautia	18002	17980.4	17991.5	18006.9	18026.8	18043.7	18047.4	18048.4	18049		g__Phascolarctobacterium	1295.52	1295.02	1293.68	1290.64	1291.6	NA	1302.65	1284.01	937.031	g__Blautia	17286.3	17259.3	17270	17287	17309	17327.6	17331	17331.3	17330.7
g__[Eubacterium]	537.191	537.209	537.273	537.399	NA	NA	448.44	418.554	374.43	g__[Eubacterium]	9503.46	9486.08	9435.79	9436.35	9469.33	9530.93	9570.3	NA	NA		g__Akkermansia	1248.69	1231.08	NA	1212.49	NA	1173.84	1151.52	1108.93	NA	g__[Eubacterium]	9094.38	9098.85	9081.17	9074.99	9103.25	9166.46	9187.63	NA	NA
g__Sutterella	792.051	792.329	793.109	785.084	770.818	669.546	659.738	657.088	654.952	g__Sutterella	14916.5	14913.9	14913.3	14922.4	14939.1	14962.7	14972.5	14977.3	14984.9		g__Lachnospira	1489.27	1488.35	1479.89	1472.84	1464.98	1453.36	1437.86	1428.61	1399.69	g__Sutterella	14320	14320.4	14316.9	14324.2	14342.3	14366.2	14375.8	14380.4	14387.2
g__Ochrobactrum	81.2248	86.5623	NA	81.5547	42.2331	42.2531	42.2731	42.2931	42.4931	g__Faecalibacterium	19970.6	19962.3	19976.5	19993.9	20018.2	20043.5	20052.8	20057.8	20066		g__Megamonas	166.281	163.585	149.947	142.838	NA	91.2354	91.184	92.4079	97.8249	g__Faecalibacterium	19161.7	19166.5	19182	19199.5	19224.3	19251	19261.2	19266.4	19274.2
g__Faecalibacterium	1121.98	1122.65	1124.23	1122.77	1101.48	954.662	949.985	948.099	946.155	g__Anaerostipes	10918.1	10888.3	10852.4	10841.1	11014.9	NA	NA	NA	NA		g__Prevotella	1458.41	1457.73	1455.95	1441.7	1432.2	1418.78	NA	NA	1275.29	g__Anaerostipes	10508.6	10479.2	10441.6	10430.8	10606.9	NA	NA	NA	NA
g__Anaerostipes	638.309	637.586	635.382	604.381	595.099	467.378	455.735	451.662	447.52	g__Parabacteroides	17315.4	17304.9	17312.1	17324.6	17345.1	17370.3	17379	17383.5	17390		g__Ruminococcus	1670.14	1668.76	1665.42	1662.16	1654.38	1639.63	1619.73	1602.17	1388.04	g__Parabacteroides	16612.1	16589	16588.8	16599.6	16620	16646.1	16656.4	16661.5	16668.9
g__Succiniclasticum	25.4339	25.4339	25.4339	25.4339	25.4339	25.474	25.534	25.6141	26.0945	g__Phascolarctobacterium	12813.9	12806.5	12796.1	12797.4	12810.7	NA	NA	NA	NA		g__Bifidobacterium	1246.79	1244.07	1236.63	1195.82	1169.17	1166.97	1147.71	1100.64	932.973	g__Phascolarctobacterium	12373.5	12372.8	12354.1	12355.7	12369.8	NA	NA	NA	NA
g__Phascolarctobacterium	743.249	743.42	741.094	737.437	693.48	520.023	507.242	501.712	495.269	g__Akkermansia	13812.3	13798.4	13817.5	13782.2	NA	NA	NA	NA	NA		g__Bilophila	974.721	975.247	976.822	979.201	981.594	931.085	789.824	770.962	719.408	g__Akkermansia	13470.1	13354.5	13252.5	13229	NA	NA	NA	NA	NA
g__Akkermansia	749.76	732.658	NA	NA	NA	NA	555.871	552.728	548.999	g__Lachnospira	15924.6	15887.1	15880.5	15885.8	15900.5	15936.3	15939.3	15941.2	15962		g__Enterococcus	705.077	703.425	700.051	NA	NA	690.683	559.59	528.173	NA	g__Lachnospira	15206.1	15197.9	15190.9	15197.2	15212	15230.5	15237.2	15240.1	15242
g__Lachnospira	864.709	865.026	866.139	867.814	862.043	794.992	759.425	751.772	744.83	g__Prevotella	NA	NA	NA	NA	NA	NA	NA	NA	NA		g__Clostridium	1378.88	1368.14	1341.96	1318.99	1306.63	1303.43	1282.44	1260.48	1048.22	g__Prevotella	NA	NA	NA	NA	NA	NA	NA	NA	NA
g__Megamonas	163.988	NA	156.818	164.301	164.896	170.425	86.5178	87.7043	93.3298	g__Ruminococcus	17564.5	17528	17522.6	17522.7	17537.2	17556.6	17565.9	17570.8	17587		g__Stenotrophomonas	281.199	281.165	281.15	281.391	283.357	NA	NA	NA	164.423	g__Ruminococcus	16834.2	16795.5	16793	16800	16813.3	16834.7	16846.4	16858.2	16872.1
g__Prevotella	904.252	903.539	901.516	891.892	838.317	698.774	685.469	681.658	678.516	g__Anaerococcus	6285.38	6262.75	6213.85	6231.04	NA	NA	NA	NA	NA		g__Dialister	949.354	947.934	948.91	940.263	938.831	922.653	NA	NA	610.86	g__Anaerococcus	5996.45	5968.59	5920.06	5907.73	5952.74	NA	NA	NA	NA
g__Ruminococcus	960.311	964.609	967.908	972.381	973.911	810.353	797.972	794.644	791.986	g__Lactobacillus	NA	NA	NA	NA	NA	NA	NA	NA	NA		g__Proteus	248.87	241.193	247.977	247.022	252.944	NA	NA	125.643	130.482	g__Lactobacillus	NA	NA	NA	NA	NA	NA	NA	NA	NA
g__Rhodospirillum	24.7772	24.7772	24.7772	24.7772	24.7772	24.7772	24.7972	24.7972	24.8772	g__Bifidobacterium	14055.2	13854	13801.2	NA	NA	NA	NA	NA	NA		g__Roseburia	1439.85	1437.62	1424	1413.76	1411.59	1407.39	1407.23	1408.88	1371.06	g__Bifidobacterium	13461.6	13267.3	13144.3	NA	NA	NA	NA	NA	NA
g__Bifidobacterium	731.268	731.198	730.85	710.795	695.409	489.936	482.673	479.955	478.795	g__Bilophila	10437.7	10424.6	10405.3	10407.8	10425.5	10497.3	10543.5	10567.2	10593.7		g__[Prevotella]	347.376	NA	331.176	348.332	NA	NA	NA	NA	189.399	g__Bilophila	10000.4	9972.07	9949.49	9953.15	9971.63	10054.1	10102	10126.6	10154.3
g__Bilophila	600.828	601.096	602	603.313	604.565	NA	467.172	459.4	450.639	g__Enterococcus	NA	NA	NA	NA	NA	NA	NA	NA	NA		g__Odoribacter	931.459	932.774	932.654	NA	929.73	NA	810.015	784.951	717.789	g__Enterococcus	NA	NA	NA	NA	NA	NA	NA	NA	NA
g__Enterococcus	341.031	NA	NA	NA	323.242	NA	NA	NA	NA	g__Clostridium	13922.1	13853.5	13811.1	13805.6	13864.7	13950.4	13994.2	14015.2	14042.6		g__Comamonas	230.046	229.697	228.732	227.333	220.367	NA	123.366	127.366	130.986	g__Clostridium	13448.5	13342.5	13289.8	13279.6	13367.5	13464.3	NA	NA	NA
g__Clostridium	732.285	732.286	732.178	731.682	722.8	578.467	572.169	570.113	568.867	g__Stenotrophomonas	NA	NA	NA	NA	NA	NA	NA	NA	NA		g__Butyricimonas	850.413	850.999	852.817	NA	862.782	878.502	861.364	796.606	608.133	g__Stenotrophomonas	NA	NA	NA	NA	NA	NA	NA	NA	NA
g__Achromobacter	108.765	NA	112.181	NA	83.0904	56.8861	57.0484	57.0061	57.3261	g__Acinetobacter	NA	NA	NA	NA	NA	NA	NA	NA	NA		g__[Ruminococcus]	1341.99	1341.35	1339.74	1339.7	1338.98	1322.19	1313.89	1298.18	999.595	g__Acinetobacter	NA	NA	NA	NA	NA	NA	NA	NA	NA
g__Parabacteroides	962.727	963.103	962.884	957.475	774.174	733.708	728.471	727.029	726.085	g__Catenibacterium	NA	NA	NA	NA	NA	NA	NA	NA	NA		f__Peptostreptococcaceae	1089.89	1089.93	1089.13	1089.63	1094.03	1095.01	1062.77	1024.27	907.271	g__Catenibacterium	NA	NA	NA	NA	NA	NA	NA	NA	NA
g__Acinetobacter	336.238	335.744	334.334	330.318	301.079	233.735	NA	NA	236.542	g__Dialister	11528.8	11504.7	11444.4	11426	NA	NA	NA	NA	NA		f__Lachnospiraceae	2096.53	2100.1	2109.89	2119.45	2129.2	2139.7	1902.07	1864.3	1842.27	g__Dialister	11027.8	11007.6	10961.2	10952.5	NA	NA	NA	NA	NA
g__Dialister	656.839	656.815	656.728	NA	646.536	641.725	NA	492.965	475.871	g__Proteus	NA	NA	NA	NA	NA	NA	NA	NA	NA		f__Bacteroidaceae	2262.63	2266.44	2275.29	2282.51	2289.76	2281.94	2270.4	2264.45	2251.22	g__Roseburia	15324.8	15307.6	15301.9	15306.4	15316.5	15345.3	15387.6	15403.4	15412.1
g__Pseudomonas	243.441	243.475	243.571	229.427	244.371	NA	NA	NA	NA	g__Roseburia	15980.6	15935.9	15927.1	15931.8	15942.6	15957.1	15985	16008.6	16021.5		f__Lactobacillaceae	669.916	667.835	640.039	632.461	619.169	614.403	582.271	NA	543.909	g__Megasphaera	NA	NA	NA	NA	NA	NA	NA	NA	NA
g__Proteus	145.728	145.897	142.943	141.226	100.201	87.8879	NA	NA	96.605	g__Geobacillus	2270.28	2254.13	2216.31	2201.51	2233.64	NA	NA	NA	NA		f__Corynebacteriaceae	818.302	815.705	810.739	792.906	788.758	NA	NA	755.086	660.302	g__[Prevotella]	NA	NA	NA	NA	NA	NA	NA	NA	NA
g__Roseburia	858.143	858.199	855.003	852.481	826.654	663.358	659.063	657.487	655.745	g__Megasphaera	NA	3401.45	NA	NA	NA	NA	NA	NA	NA		f__[Paraprevotellaceae]	810.173	NA	NA	NA	816.25	834.605	NA	654.993	632.977	g__Odoribacter	10099.3	10044.2	10010.3	10046	10096	10160.1	10185.4	10198	10192.1
g__Megasphaera	77.0979	77.0895	NA	77.1056	47.3822	49.3823	47.4222	49.3422	47.7223	g__[Prevotella]	NA	NA	NA	NA	NA	NA	NA	NA	NA		f__Streptococcaceae	1056.4	1056.02	1055.49	1053.87	1038.57	982.846	922.714	894.332	818.386	g__Comamonas	NA	NA	NA	NA	NA	NA	NA	NA	NA
g__Odoribacter	546.427	546.859	548.237	550.485	555.83	415.574	406.558	NA	397.611	g__Odoribacter	10510.8	10437.9	10407.4	10448.4	10498.7	10546.6	10562	10564.2	10570.6		f__Rikenellaceae	1643.18	1644.09	1646.78	1647.7	1652.25	1654.21	1635.38	1623.31	1565.28	g__Peptoniphilus	7131.84	7065.86	6960.93	6967.66	NA	NA	NA	NA	NA
g__Peptoniphilus	371.487	NA	NA	NA	354.807	308.071	278.816	278.356	279.082	g__Comamonas	NA	NA	NA	NA	NA	NA	NA	NA	NA		f__Christensenellaceae	1036.78	1035.17	1031.03	1025.71	1009.31	999.792	818.267	796.582	743.831	g__Porphyromonas	6932.71	6840.96	6749.53	NA	NA	NA	NA	NA	NA
g__Porphyromonas	406.812	406.06	404.129	400.066	393.242	337.447	NA	NA	314.039	g__Peptoniphilus	7409.51	7354.48	7278.47	NA	NA	NA	NA	NA	NA		f__Ruminococcaceae	2135.18	2136.78	2148.26	2158.3	2170.6	2174.62	2092.21	2029.72	1995.14	g__Butyricimonas	8455.62	8427.23	8390.27	8383.94	8390.83	8470.86	NA	NA	NA
g__Butyricimonas	495.643	495.591	492.984	491.717	493.463	493.132	NA	NA	327.312	g__Porphyromonas	NA	NA	NA	NA	NA	NA	NA	NA	NA		f__Enterobacteriaceae	1065.36	1064.69	1063.13	1046.39	1028.62	997.154	996.262	NA	NA	g__Pseudomonas	NA	NA	NA	NA	NA	NA	NA	NA	NA
g__[Ruminococcus]	738.936	737.059	717.258	676.013	629.92	621.981	624.053	625.89	629.661	g__Butyricimonas	8855.39	8808.06	8780.25	8773.38	8778.22	8843.93	8890.5	NA	NA		f__Bacillaceae	651.655	651.588	651.452	NA	NA	625.34	513.575	NA	NA	g__[Ruminococcus]	13651.4	13615.1	13597.2	13604.8	13690	13797.7	13852.7	13884.1	13925.6
f__Peptostreptococcaceae	606.426	606.527	606.957	607.794	609.76	610.684	NA	NA	427.239	g__Pseudomonas	NA	NA	NA	NA	NA	NA	NA	NA	NA		f__[Tissierellaceae]	988.724	987.95	986.026	972.725	961.719	942.224	851.554	812.137	720.461	f__Peptostreptococcaceae	11419.7	11368.4	11320.6	11309.5	11366.3	11423.5	11488.9	NA	NA
f__Lachnospiraceae	1240.72	1243.22	1248.33	1235.92	1025.22	1020.28	1019.72	1019.58	1019.43	g__[Ruminococcus]	14196.7	14154.5	14143.2	14156.1	14225.4	14328.2	14376	14401.6	14439.1		f__Coriobacteriaceae	1160.79	1153.29	1151.05	1149.17	1134.91	1048.38	971.32	945.274	903.369	f__Lachnospiraceae	21316.5	21318.3	21344.4	21362.2	21379.1	21387.9	21389.1	21390	21392.2
f__Bacteroidaceae	1324.5	1326.15	1330.2	1324.64	1081.31	1064.78	1062.88	1062.45	1062.31	f__Peptostreptococcaceae	11870.8	11804.9	11771.1	11760	11809.7	11910.1	12003.9	NA	NA		f__Alcaligenaceae	1314.38	1315.11	1317.53	1319.1	1324.8	1328.35	1317.42	1287	1150.68	f__Bacteroidaceae	22874.9	22890.1	22916.8	22936.8	22954.1	22972.6	22980.6	22985.1	22991.6
f__Staphylococcaceae	339.476	339.379	339.04	338.185	338.541	241.663	242.426	243.598	247.3	f__Lachnospiraceae	22208.5	22208.1	22234.5	22252.2	22269.1	22280	22282.4	22283.6	22286.2		f__Moraxellaceae	507.751	507.921	508.446	509.135	501.674	501.493	390.972	NA	NA	f__Staphylococcaceae	NA	NA	NA	NA	NA	NA	NA	NA	NA
f__Sphingomonadaceae	NA	NA	NA	NA	NA	132.034	NA	64.5696	65.7902	f__Bacteroidaceae	23836.9	23852.6	23881.5	23902.5	23927.3	23943.9	23950.6	23954.5	23960.4		f__Porphyromonadaceae	1668.44	1666.9	1654.07	1651.63	1645.96	1597.37	1562.2	1522.29	NA	f__Sphingomonadaceae	NA	NA	NA	NA	NA	NA	NA	NA	NA
f__Corynebacteriaceae	499.06	498.567	497.57	NA	NA	502.007	374.823	365.95	354.973	f__Staphylococcaceae	NA	NA	NA	NA	NA	NA	NA	NA	NA		f__Veillonellaceae	1611.9	1609.13	1602.96	1591.69	1585.51	1554.71	1513.45	1471.51	1318.91	f__Corynebacteriaceae	7615.73	7591.79	7532	NA	NA	NA	NA	NA	NA
f__[Paraprevotellaceae]	NA	NA	NA	NA	NA	297.146	NA	267.398	NA	f__Sphingomonadaceae	NA	NA	NA	NA	NA	NA	NA	NA	NA		f__Verrucomicrobiaceae	1248.69	1231.08	NA	1212.49	NA	1173.84	1151.52	1108.93	NA	f__[Paraprevotellaceae]	8676.4	NA	NA	NA	NA	NA	NA	NA	NA
f__Streptococcaceae	654.97	654.189	651.307	652.172	NA	460.396	455.927	454.807	454.037	f__Corynebacteriaceae	7948.45	7923.49	NA	NA	NA	NA	NA	NA	NA		f__Prevotellaceae	1458.41	1457.73	1455.95	1441.7	1432.2	1418.78	NA	NA	1275.29	f__Streptococcaceae	11458.3	11313.5	NA	NA	NA	NA	NA	NA	NA
f__Rikenellaceae	993.71	989.486	990.248	988.554	976.826	784.445	776.171	772.521	768.354	f__[Paraprevotellaceae]	9096.33	9093.52	9079.44	NA	NA	NA	NA	NA	NA		f__Erysipelotrichaceae	1460.39	1448.64	1439.18	1441.25	1450.9	1455.66	1446.55	1439.01	NA	f__Rikenellaceae	16603.2	16591.8	16565.1	16577.3	16592.1	16613.9	16620.8	16623.5	16628.2
f__Christensenellaceae	568.179	567.406	565.475	562.992	541.455	458.62	456.468	454.922	453.167	f__Streptococcaceae	11864.2	11675.1	11682.4	NA	NA	NA	NA	NA	NA		f__Bifidobacteriaceae	1257.62	1255.05	1243	1208.74	1180.76	1177.13	1156.67	1115.51	NA	f__Christensenellaceae	10133.6	10098.6	10054.4	10030.5	10114.8	NA	NA	NA	NA
f__Synergistaceae	116.515	NA	99.1526	99.5204	100.836	60.4579	54.4199	58.3162	58.8562	f__Rikenellaceae	17276.3	17272.7	17255.8	17258	17276.3	17298	17306.2	17310.3	17317.6		f__Desulfovibrionaceae	1128.33	1129.31	1132.07	1133.08	1140.08	1078.77	927.215	899.557	848.308	f__Ruminococcaceae	21281.1	21284.7	21313.7	21332.3	21354.3	21375.2	21382.5	21386.2	21391.7
f__Aeromonadaceae	2386.99	NA	NA	NA	NA	28.3868	28.5468	28.4068	28.5468	f__Christensenellaceae	10590.9	10545.2	10497.3	10479.8	10544.7	NA	NA	NA	NA		f__Enterococcaceae	723.865	722.115	718.597	708.147	NA	698.345	563.609	NA	NA	f__Pasteurellaceae	7971	NA	NA	NA	NA	NA	NA	NA	NA
f__Ruminococcaceae	1255.17	1257.61	1263.44	1269.06	1261.66	1125.11	1122.76	1122.51	1122.91	f__Ruminococcaceae	22184.2	22187.4	22215.2	22233.3	22254.4	22275.3	22282.9	22286.8	22292.5		f__Clostridiaceae	1559.37	1549.12	1511.23	1499.45	1505.04	1496.79	1482.65	1469.51	NA	f__Bacillaceae	NA	NA	NA	NA	NA	NA	NA	NA	NA
f__[Weeksellaceae]	NA	108.447	NA	NA	109.336	183.831	87.0358	94.4139	97.7934	f__Pasteurellaceae	8271.84	8055.57	NA	NA	NA	NA	NA	NA	NA		f__Xanthomonadaceae	387.54	459.726	387.526	387.754	NA	NA	NA	NA	NA	f__[Tissierellaceae]	11007.3	10899.6	10767.2	NA	NA	NA	NA	NA	NA
f__Bacillaceae	446.937	NA	NA	NA	NA	NA	NA	NA	294.309	f__Bacillaceae	NA	NA	NA	NA	NA	NA	NA	NA	NA		f__S24-7	NA	NA	NA	NA	NA	676.498	NA	NA	505.625	f__Coriobacteriaceae	11867	11775.9	11745.9	11759.3	11794.1	11824.7	11894.2	11890	11937.2
f__[Tissierellaceae]	590.763	590.183	588.545	NA	569.804	556.151	485.231	483.193	482.584	f__[Tissierellaceae]	11462.5	11362.7	11240.5	NA	NA	NA	NA	NA	NA		f__[Odoribacteraceae]	1108.82	1109.4	1111.17	1113.65	1109.98	1107.37	NA	968.545	859.525	f__Caulobacteraceae	NA	NA	NA	NA	NA	NA	NA	NA	NA
f__[Mogibacteriaceae]	524.214	523.629	521.921	519.148	506.09	385.912	384.797	384.993	385.817	f__Coriobacteriaceae	12305.8	12241.3	12209.2	12240.4	12279.4	12318.2	12332	12336.7	12334.3		f__Comamonadaceae	405.044	404.987	401.005	397.885	NA	NA	NA	NA	NA	f__Alcaligenaceae	14575.2	14566.5	14562.3	14568.7	14582.4	14603.3	14629.8	14635.2	14639.9
f__Coriobacteriaceae	669.315	669.722	670.878	673.153	678.004	586.138	578.407	577.034	577.159	f__Caulobacteraceae	NA	NA	NA	NA	NA	NA	NA	NA	NA		f__[Barnesiellaceae]	1166.63	1167.13	1168.72	1171.25	1177.93	1189.5	1180.05	1157.1	1057.57	f__Porphyromonadaceae	16796.3	16780.4	16790.4	16804.1	16826.3	16852.7	16863.9	16869.8	16878.9
f__Planococcaceae	221.817	195.508	195.094	193.98	182.943	NA	NA	NA	NA	f__Alcaligenaceae	15175.9	15167	15161.5	15168.9	15183.5	15204	15212.1	15233.9	15264.6		o__Bacteroidales	2327.17	2331.73	2339.55	2348.67	2355.12	2339.05	2334.71	2332	2328.78	f__Verrucomicrobiaceae	13478.8	13362.8	13260.4	13237.3	NA	NA	NA	NA	NA
f__Alcaligenaceae	857.679	872.995	866.895	855.132	831.162	704.234	692.51	688.062	684.014	f__Porphyromonadaceae	17514.9	17508.6	17522.8	17537.3	17559.6	17583.9	17593.3	17598.7	17606.3		o__Actinomycetales	1040.92	1037.61	1029.63	1005.86	991.181	981.509	938.112	906.3	NA	f__Prevotellaceae	NA	NA	NA	NA	NA	NA	NA	NA	NA
f__Brucellaceae	81.2248	86.5623	NA	81.5547	42.2331	42.2531	42.2731	42.2931	42.4931	f__Verrucomicrobiaceae	13821.3	13807.2	13826.2	13790.9	NA	NA	NA	NA	NA		o__RF39	887.555	887.687	888.111	NA	NA	849.496	700.435	684.708	644.246	f__Lactobacillaceae	NA	NA	NA	NA	NA	NA	NA	NA	NA
f__Verrucomicrobiaceae	749.76	732.658	NA	NA	NA	NA	555.871	552.728	548.999	f__Prevotellaceae	NA	NA	NA	NA	NA	NA	NA	NA	NA		o__Clostridiales	2321.48	2321.84	2335.85	2349.89	2367.85	2376.48	2130.77	2118.34	2107.6	f__Erysipelotrichaceae	14771.3	14738.6	14727.5	14729.9	14737.9	14752.5	14763.2	14771.6	14785
f__Prevotellaceae	904.252	903.539	901.516	891.892	838.317	698.774	685.469	681.658	678.516	f__Lactobacillaceae	NA	NA	NA	NA	NA	NA	NA	NA	NA		o__Enterobacteriales	1065.36	1064.69	1063.13	1046.39	1028.62	997.154	996.262	NA	NA	f__Bifidobacteriaceae	13561.7	13369	NA	NA	NA	NA	NA	NA	NA
f__Lactobacillaceae	277.384	277.421	277.526	NA	NA	245.85	NA	NA	192.351	f__Erysipelotrichaceae	15408.1	15358.3	15347.3	15349.8	15358.3	15372.6	15380.4	15385.2	15393.1		o__Bacillales	948.649	948.616	940.778	923.338	916.197	890.066	NA	742.748	641.515	f__Desulfovibrionaceae	11258.8	11233.5	11211.3	11213	11223.9	11248.9	11311	11329.7	11362.5
f__Erysipelotrichaceae	852.065	851.596	846.934	846.846	828.547	684.041	680.248	679.293	678.755	f__Bifidobacteriaceae	NA	NA	13899.9	NA	NA	NA	NA	NA	NA		o__Coriobacteriales	1160.79	1153.29	1151.05	1149.17	1134.91	1048.38	971.32	945.274	903.369	f__Enterococcaceae	NA	NA	NA	NA	NA	NA	NA	NA	NA
f__Bifidobacteriaceae	732.784	732.713	732.383	712.373	696.951	487.186	479.616	476.806	475.899	f__Desulfovibrionaceae	11759.1	11722.8	11698.2	11701.3	11710.9	11735.2	11806.4	11851	11891.2		o__Burkholderiales	1386.82	1387.16	1386.21	1380.22	1370.45	1371.4	1362.35	1338.17	1258.85	f__Clostridiaceae	15178	15101.9	15084.3	15088.6	15105.6	15274.5	15340.4	15373.1	NA
f__Desulfovibrionaceae	682.695	681.701	679.662	674.699	674.59	552.01	532.578	524.54	515.395	f__Enterococcaceae	NA	NA	NA	NA	NA	NA	NA	NA	NA		o__Pseudomonadales	NA	588.946	589.02	589.244	592.021	NA	418.219	NA	NA	f__Xanthomonadaceae	NA	NA	NA	NA	NA	NA	NA	NA	NA
f__Enterococcaceae	339.044	NA	NA	323.737	328.094	NA	NA	NA	213.874	f__Clostridiaceae	15710	15666	15658.2	15665.7	15679.9	15728.3	15764.9	15807.5	15842.5		o__Verrucomicrobiales	1248.69	1231.08	NA	1212.49	NA	1173.84	1151.52	1108.93	NA	f__Moraxellaceae	NA	NA	NA	NA	NA	NA	NA	NA	NA
f__Clostridiaceae	867.81	867.421	859.444	861.364	856.195	767.42	763.463	762.992	763.945	f__Xanthomonadaceae	NA	NA	NA	NA	NA	NA	NA	NA	NA		o__RF32	828.413	NA	NA	NA	NA	825.786	811.112	688.352	663.702	f__Veillonellaceae	16189.3	16138.4	16105.8	16103.2	16110.5	16165.5	16185.6	16267.1	16305.8
f__Porphyromonadaceae	971.017	971.547	972.707	972.355	948.856	745.745	742.06	741.236	741.11	f__Moraxellaceae	NA	NA	NA	NA	NA	NA	NA	NA	NA		o__Erysipelotrichales	1460.39	1448.64	1439.18	1441.25	1450.9	1455.66	1446.55	1439.01	NA	f__Enterobacteriaceae	8190.17	8069.27	7979	NA	NA	NA	NA	NA	NA
f__Moraxellaceae	376.87	375.935	356.197	357.009	NA	NA	NA	NA	NA	f__Veillonellaceae	16831.5	16783	16767.3	16767	16774.3	16848.9	16880.8	16869.5	16938.1		o__Bifidobacteriales	1257.62	1255.05	1243	1208.74	1180.76	1177.13	1156.67	1115.51	NA	f__S24-7	6582.35	6571.16	NA	NA	NA	NA	NA	NA	NA
f__Veillonellaceae	1000.97	999.29	996.684	995.914	999.782	801.832	792.951	790.508	789.193	f__Enterobacteriaceae	8651.99	8559.91	8484.24	NA	NA	NA	NA	NA	NA		o__Desulfovibrionales	1128.33	1129.31	1132.07	1133.08	1140.08	1078.77	927.215	899.557	848.308	f__[Odoribacteraceae]	11652.5	11637.8	11640	11651.5	11684.3	11739.6	NA	NA	NA
f__Pseudomonadaceae	258.992	259.027	259.108	257.371	259.818	NA	NA	NA	NA	f__S24-7	6893.57	6879.77	NA	NA	NA	NA	NA	NA	NA		o__Lactobacillales	1318.26	1312.1	1296.86	1279.75	1262.54	1235.82	1225.68	1222.09	1209.46	f__Comamonadaceae	NA	NA	NA	NA	NA	NA	NA	NA	NA
f__Enterobacteriaceae	NA	659.971	649.38	NA	NA	604.76	415.677	NA	NA	f__[Odoribacteraceae]	12135.8	12125.4	12124.1	12130.2	12169.1	12222.6	NA	NA	NA		o__Xanthomonadales	387.54	459.726	387.526	387.754	NA	NA	NA	NA	NA	f__[Barnesiellaceae]	11854.3	11846.1	11829.4	11844.4	11844.3	11960	NA	NA	NA
f__S24-7	383.111	NA	NA	NA	NA	NA	NA	NA	229.781	f__Comamonadaceae	NA	NA	NA	NA	NA	NA	NA	NA	NA		o__YS2	511.459	NA	NA	NA	NA	NA	NA	NA	NA	f__Pseudomonadaceae	NA	NA	NA	NA	NA	NA	NA	NA	NA
f__[Barnesiellaceae]	671.725	671.603	653.41	654.317	657.059	542.071	520.906	515.703	510.508	f__[Barnesiellaceae]	12382	12370.4	12373.6	12372.1	12381.6	NA	NA	NA	NA		c__Bacteroidia	2327.17	2331.73	2339.55	2348.67	2355.12	2339.05	2334.71	2332	2328.78	o__Bacteroidales	23441.9	23466.8	23504.8	23528	23552.7	23573.8	23580.9	23584.4	23589.3
f__[Odoribacteraceae]	663.668	663.468	663.052	658.879	661.83	476.908	472.508	470.614	468.612	f__Pseudomonadaceae	NA	NA	NA	NA	NA	NA	NA	NA	NA		c__Mollicutes	895.927	896.051	891.867	NA	NA	864.739	706.79	672.741	630.66	o__Sphingomonadales	NA	NA	NA	NA	NA	NA	NA	NA	NA
o__Clostridiales	1381.31	1384.28	1393.22	1395.93	1158.28	1154.35	1154.47	1154.73	1155.23	o__Bacteroidales	24442.3	24465	24502.9	24525.6	24549.8	24570.7	24577.7	24580.9	24585.3		c__Clostridia	2321.48	2321.96	2335.97	2350.01	2367.97	2376.64	2130.44	2118.07	2107.39	o__Actinomycetales	10342.1	10279.7	10113.9	10111.1	NA	NA	NA	NA	NA
o__Bacteroidales	1372.18	1370.28	1375.49	1369.4	1106.2	1099.07	1098.39	1098.22	1098.13	o__Sphingomonadales	NA	NA	NA	NA	NA	NA	NA	NA	NA		c__Coriobacteriia	1160.79	1153.29	1151.05	1149.17	1134.91	1048.38	971.32	945.274	903.369	o__RF39	NA	NA	NA	NA	NA	NA	NA	NA	NA
o__Actinomycetales	635.417	634.261	631.52	626.486	636.938	596.316	NA	450.02	445.835	o__Actinomycetales	10769.9	10708.8	10549.9	10569	NA	NA	NA	NA	NA		c__Betaproteobacteria	1396.95	1396.45	1394.9	1387.97	1378.42	1379.21	1372.09	1353.56	1296.99	o__Clostridiales	23164.4	23189.5	23224.5	23243.8	23262.5	23276.3	23281	23283.4	23287
o__Lactobacillales	767.602	759.248	758.494	752.608	698.539	525.286	523.618	523.789	524.613	o__RF39	NA	NA	NA	NA	NA	NA	NA	NA	NA		c__Verrucomicrobiae	1248.69	1231.08	NA	1212.49	NA	1173.84	1151.52	1108.93	NA	o__Pasteurellales	7971.09	NA	NA	NA	NA	NA	NA	NA	NA
o__RF39	515.391	515.34	515.156	514.897	NA	456.577	NA	332.601	333.184	o__Clostridiales	24149.7	24167.1	24200.8	24219.6	24238.3	24254.2	24259.7	24262.6	24266.5		c__Alphaproteobacteria	965.725	965.951	966.638	967.648	NA	993.906	974.975	919.567	803.964	o__Bacillales	NA	NA	NA	NA	NA	NA	NA	NA	NA
o__Synergistales	NA	179.498	179.605	179.736	187.845	104.341	107.451	110.299	NA	o__Pasteurellales	8271.93	8055.75	NA	NA	NA	NA	NA	NA	NA		c__Erysipelotrichi	1460.39	1448.64	1439.18	1441.25	1450.9	1455.66	1446.55	1439.01	NA	o__Coriobacteriales	11867	11775.9	11745.9	11759.3	11794.1	11824.7	11894.2	11890	11937.2
o__Aeromonadales	43.5187	65.5191	65.6432	65.8286	66.865	45.1856	45.9081	46.4806	48.6287	o__Bacillales	NA	NA	NA	NA	NA	NA	NA	NA	NA		c__Actinobacteria	1460.58	1455.53	1441.87	NA	1389.21	1356.91	1334.45	1325.81	1296.87	o__Caulobacterales	NA	NA	NA	NA	NA	NA	NA	NA	NA
o__Flavobacteriales	NA	NA	NA	NA	NA	NA	105.061	107.072	116.696	o__Coriobacteriales	12305.8	12241.3	12209.2	12240.4	12279.4	12318.2	12332	12336.7	12334.3		c__Deltaproteobacteria	1128.33	1129.31	1132.07	1133.08	1140.08	1078.77	927.215	899.557	848.308	o__Burkholderiales	15314	15200.5	15127.9	15122.8	15135.5	15227.7	15263.3	15280.5	15311
o__Bacillales	646.307	645.74	618.985	NA	NA	NA	420.996	418.435	417.033	o__Caulobacterales	NA	NA	NA	NA	NA	NA	NA	NA	NA		c__Bacilli	1479.13	1474.9	1466.28	1458.14	1418.42	1407.87	1403.45	1398.58	1367.91	o__Rhizobiales	NA	NA	NA	NA	NA	NA	NA	NA	NA
o__Coriobacteriales	669.315	669.722	670.878	673.153	678.004	586.138	578.407	577.034	577.159	o__Burkholderiales	16053.1	15967.4	15857.9	15842.1	15980.3	16046.9	16061.5	NA	NA		c__Gammaproteobacteria	1415.83	1394.43	1404.27	1342.35	1324.15	1261	1222.83	940.991	870.517	o__Verrucomicrobiales	13478.8	13362.8	13260.4	13237.3	NA	NA	NA	NA	NA
o__Burkholderiales	889.023	889.643	898.067	871.118	858.989	739.473	724.902	720.265	716.599	o__Rhizobiales	NA	NA	NA	NA	NA	NA	NA	NA	NA		c__4C0d-2	511.459	NA	NA	NA	NA	NA	NA	NA	NA	o__Lactobacillales	13110.6	13043.5	12949.7	12974.2	NA	NA	NA	NA	NA
o__Rhizobiales	165.671	NA	157.954	158.256	NA	NA	80.8878	82.8678	85.2278	o__Verrucomicrobiales	13821.3	13807.2	13826.2	13790.9	NA	NA	NA	NA	NA		p__Bacteroidetes	2325.04	2329.91	2339.94	2347.29	2353.95	2339.52	2334.53	2331.72	2329.06	o__RF32	9641.11	9542.05	9492.68	9439.81	9505.43	NA	NA	NA	NA
o__Verrucomicrobiales	749.76	732.658	NA	NA	NA	NA	555.871	552.728	548.999	o__Lactobacillales	13623.1	13553.1	13464.2	13557.2	NA	NA	NA	NA	NA		p__Tenericutes	931.746	923.842	915.674	NA	NA	902.273	751.937	731.295	676.125	o__Erysipelotrichales	14771.3	14738.6	14727.5	14729.9	14737.9	14752.5	14763.2	14771.6	14785
o__Sphingomonadales	NA	NA	NA	NA	NA	136.107	NA	68.0009	67.5216	o__RF32	10002.4	9895.15	9838.33	9794.54	9837.59	NA	NA	NA	NA		p__Firmicutes	2324.13	2327.64	2338.92	2351.96	2367.04	NA	2112.44	2101.39	2089.72	o__Bifidobacteriales	13561.7	13369	NA	NA	NA	NA	NA	NA	NA
o__RF32	633.416	629.409	627.157	626.122	593.034	544.258	542.202	542.158	543.977	o__Erysipelotrichales	15408.1	15358.3	15347.3	15349.8	15358.3	15372.6	15380.4	15385.2	15393.1		p__Proteobacteria	1835.68	1803.86	1784.69	1766.49	1767.69	1748.3	1730.89	1723.09	1691.61	o__Desulfovibrionales	11258.8	11233.5	11211.3	11213	11223.9	11248.9	11311	11329.7	11362.5
o__Erysipelotrichales	852.065	851.596	846.934	846.846	828.547	684.041	680.248	679.293	678.755	o__Bifidobacteriales	NA	NA	13899.9	NA	NA	NA	NA	NA	NA		p__Verrucomicrobia	1248.69	1231.08	NA	1212.49	NA	1173.84	1151.52	1108.93	NA	o__Xanthomonadales	NA	NA	NA	NA	NA	NA	NA	NA	NA
o__Bifidobacteriales	732.784	732.713	732.383	712.373	696.951	487.186	479.616	476.806	475.899	o__Desulfovibrionales	11759.1	11722.8	11698.2	11701.3	11710.9	11735.2	11806.4	11851	11891.2		p__Actinobacteria	1594.4	1588.53	1573.53	1552.02	1518.01	1479.96	1456.6	1445.33	1338.43	o__Pseudomonadales	NA	NA	NA	NA	NA	NA	NA	NA	NA
o__Desulfovibrionales	682.695	681.701	679.662	674.699	674.59	552.01	532.578	524.54	515.395	o__Xanthomonadales	NA	NA	NA	NA	NA	NA	NA	NA	NA		p__Cyanobacteria	644.465	644.003	642.796	633.312	628.985	587.562	553.246	532.45	433.856	o__Enterobacteriales	8190.17	8069.27	7979	NA	NA	NA	NA	NA	NA
o__Pseudomonadales	490.486	NA	466.528	463.387	461.387	NA	356.24	337.018	315.652	o__Pseudomonadales	NA	NA	NA	NA	NA	NA	NA	NA	NA												o__YS2	6761.47	NA	NA	6519.5	NA	NA	NA	NA
o__Enterobacteriales	NA	659.971	649.38	NA	NA	604.76	415.677	NA	NA	o__Enterobacteriales	8651.99	8559.91	8484.24	NA	NA	NA	NA	NA	NA												c__Bacteroidia	23441.9	23466.8	23504.8	23528	23552.7	23573.8	23580.9	23584.4
o__YS2	NA	NA	NA	NA	2665.28	353.049	NA	NA	NA	o__YS2	7099.63	7071.69	7002.76	6870.52	6925.05	NA	NA	NA	NA												c__Mollicutes	NA	NA	NA	NA	NA	NA	NA	NA
c__Clostridia	1381.32	1384.28	1393.25	1395.93	1158.29	1154.37	1154.48	1154.75	1155.24	c__Bacteroidia	24442.3	24465	24502.9	24525.6	24549.8	24570.7	24577.7	24580.9	24585.3												c__Clostridia	23164.7	23189.8	23224.8	23244.2	23262.8	23276.6	23281.3	23283.8
c__Bacteroidia	1372.18	1370.28	1375.49	1369.4	1106.2	1099.07	1098.39	1098.22	1098.13	c__Mollicutes	NA	NA	NA	NA	NA	NA	NA	NA	NA												c__Coriobacteriia	11867	11775.9	11745.9	11759.3	11794.1	11824.7	11894.2	11890
c__Bacilli	844.585	843.271	840.287	836.597	815.605	596.965	596.056	595.439	595.204	c__Clostridia	24150	24167.5	24201.2	24219.9	24238.7	24254.6	24260.1	24262.9	24266.9												c__Betaproteobacteria	15384.6	15268.9	15191.1	15185.9	15196.1	15291.3	15328.3	15346.8
c__Mollicutes	519.199	519.147	519.014	518.764	NA	480.558	NA	334.048	335.024	c__Coriobacteriia	12305.8	12241.3	12209.2	12240.4	12279.4	12318.2	12332	12336.7	12334.3												c__Verrucomicrobiae	13478.8	13362.8	13260.4	13237.3	NA	NA	NA	NA
c__Synergistia	NA	179.498	179.605	179.736	187.845	104.341	107.451	110.299	NA	c__Betaproteobacteria	16132.4	16047.9	15925.8	15911.4	16061.3	16132.4	16148.4	16155.6	NA												c__Bacilli	14670.3	14579.3	14533.6	NA	NA	NA	NA	NA
c__Flavobacteriia	NA	NA	NA	NA	NA	NA	105.061	107.072	116.696	c__Verrucomicrobiae	13821.3	13807.2	13826.2	13790.9	NA	NA	NA	NA	NA												c__Alphaproteobacteria	NA	NA	NA	NA	NA	NA	NA	NA
c__Coriobacteriia	669.315	669.722	670.878	673.153	678.004	586.138	578.407	577.034	577.159	c__Bacilli	15330.8	15267.7	15189	NA	NA	NA	NA	NA	NA												c__Erysipelotrichi	14771.3	14738.6	14727.5	14729.9	14737.9	14752.5	14763.2	14771.6
c__Betaproteobacteria	892.688	893.437	901.878	887.269	863.389	744.558	729.888	725.024	720.87	c__Alphaproteobacteria	NA	NA	NA	NA	NA	NA	NA	NA	NA												c__Actinobacteria	14978	14881.3	NA	NA	NA	NA	NA	NA
c__Verrucomicrobiae	749.76	732.658	NA	NA	NA	NA	555.871	552.728	548.999	c__Erysipelotrichi	15408.1	15358.3	15347.3	15349.8	15358.3	15372.6	15380.4	15385.2	15393.1												c__Deltaproteobacteria	11259.7	11233.2	11212.3	11214	11224.8	11249.8	11311.9	11330.6
c__Alphaproteobacteria	720.594	720.52	720.403	720.477	721.458	717.577	710.101	NA	600.98	c__Actinobacteria	15613.2	15524.4	NA	NA	NA	NA	NA	NA	NA												c__Gammaproteobacteria	NA	NA	NA	NA	NA	NA	NA	NA
c__Erysipelotrichi	852.065	851.596	846.934	846.846	828.547	684.041	680.248	679.293	678.755	c__Deltaproteobacteria	11760.2	11723.9	11699.2	11702.2	11711.9	11736.1	11807.2	11852.2	11892.4												c__4C0d-2	6761.47	NA	NA	6519.5	NA	NA	NA	NA
c__Actinobacteria	861.184	860.145	856.873	843.689	818.469	NA	581.931	578.858	576.683	c__Gammaproteobacteria	NA	NA	NA	NA	NA	NA	NA	NA	NA												p__Bacteroidetes	23404.1	23427.8	23464.8	23487.9	23511.6	23531.4	23538	23541.3
c__Deltaproteobacteria	682.695	681.701	679.662	674.699	674.59	552.01	532.578	524.54	515.395	c__4C0d-2	7107.23	7050.75	7011.86	6896.31	6928.75	NA	NA	NA	NA												p__Tenericutes	9694.15	NA	NA	NA	NA	NA	NA	NA
c__Gammaproteobacteria	866.741	866.136	864.45	NA	NA	788.14	575.763	571.481	566.794	p__Bacteroidetes	24404.1	24427.4	24463.8	24485.9	24509.1	24528.8	24535.3	24538.3	24542.5												p__Firmicutes	23235.3	23257.4	23292.4	23310.7	23327.4	23339.6	23344	23346.2
c__4C0d-2	NA	NA	NA	NA	2665.28	353.049	NA	NA	NA	p__Tenericutes	NA	NA	NA	NA	NA	NA	NA	NA	NA												p__Proteobacteria	18431.2	18250.7	18139	18115.4	18312.6	NA	NA	NA
p__Firmicutes	1381.9	1386.21	1396.49	1403.81	1164.71	1162.79	1163.08	1163.34	1163.77	p__Firmicutes	24214.5	24238.3	24272.7	24290.8	24308.2	24323	24328.3	24331	24334.7												p__Verrucomicrobia	13488.8	13372.6	13269.4	13245.9	NA	NA	NA	NA
p__Bacteroidetes	1373.09	1371.41	1376.72	1363.07	1106.84	1099.46	1098.75	1098.59	1098.5	p__Proteobacteria	19287.9	19073.9	18982.8	18966.8	19148.3	NA	NA	NA	NA												p__Actinobacteria	15911.5	15847.8	15810.1	15919.7	16072.8	NA	NA	NA
p__Tenericutes	545.035	545.13	540.241	540.724	NA	NA	NA	NA	349.443	p__Verrucomicrobia	13833.6	13827.3	13837.8	13802.4	NA	NA	NA	NA	NA												p__Cyanobacteria	7878.28	7856.28	7803.46	7881.77	7828.61	NA	NA	NA
p__Synergistetes	NA	179.498	179.605	179.736	187.845	104.341	107.451	110.299	NA	p__Actinobacteria	16621.9	16544.6	16510.7	16634.4	NA	NA	NA	NA	NA
p__Verrucomicrobia	749.998	740.452	NA	NA	NA	564.607	556.23	553.044	549.244	p__Cyanobacteria	8274.07	8253	8224.68	8246.09	8253.87	NA	NA	NA	NA
p__Actinobacteria	913.474	911.85	906.956	899.664	889.457	741.009	735.637	733.587	732.645
p__Proteobacteria	1118.85	1117.84	1115.21	1109.68	1097.57	970.396	968.445	968.57	969.534
p__Cyanobacteria	NA	NA	NA	NA	410.827	407.134	383.892	343.996	345.854
