# Supplementary material for: Bayesian hierarchical negative binomial models for multivariable analyses with applications to human microbiome count data
Source: PLoS One. 2019 Aug 22;14(8):e0220961. doi: 10.1371/journal.pone.0220961 (PMC6706006; doi:10.1371/journal.pone.0220961)
Supplement: S4 Table — Coefficient estimates and p-value for the differential abundance analysis of IBD and IBS in respect to reduced and full AGP subsets analyzed using the Bayesian HNB model and the classical NB model. Prior scale for Bayesian HNB model selected based on minimized adjusted AIC as shown in S3 Table. Only those OTUs with at least one p-value below the significance level of 0.10 are included. (XLSX) [file pone.0220961.s011.xlsx]

## Sheet: Sheet1
S4 Table. Comparison of coefficient estimates and p-values for application of the HNB model and the classical NB model to reduced and full AGP subsets.
	Differential abundance analysis of IBD												Differential abundance analysis of IBS
	Reduced model						Full model						Reduced model						Full model
Taxonomic level and OTU name	s	HNB coefficient estimate	HNB P-value	MASS coefficient estimate	MASS P-value	Taxonomic level and OTU name	s	HNB coefficient estimate	HNB P-value	NB coefficient estiamte	NB P-value	Taxonomic level and OTU name	s	HNB coefficient estimate	HNB P-value	NB coefficient estiamte	NB P-value	Taxonomic level and OTU name	s	HNB coefficient estimate	HNB P-value	NB coefficient estiamte	NB P-value
s__plebeius	2	-3.53137	0.0714053	NA	NA	s__prausnitzii	0.05	0.291465	0.302857	0.522282	0.00686584	s__copri	1	-2.19081	5.72505e-22	-7.55814	0.999999	s__aerofaciens	0.15	0.475591	0.0488787	0.596342	0.0159911
s__muciniphila	2	-1.99292	0.0972462	NA	NA	g__Streptococcus	0.1	0.418979	3.94874e-08	NA	NA	s__bromii	1	-1.3165	0.000340433	NA	NA	g__Bifidobacterium	0.1	0.751843	0.00183021	NA	NA
g__Acinetobacter	0.5	1.47612	0.0313678	NA	NA	g__Faecalibacterium	0.05	0.290282	0.378493	0.52113	0.0146628	s__uniformis	1	0.907758	0.00038546	35.8781	0.999999	g__Anaerostipes	0.15	-0.572873	0.00335491	NA	NA
f__Rikenellaceae	2	-2.21459	0.0246681	NA	NA	g__Ruminococcus	0.1	0.0434481	0.994625	0.570059	0.0146628	s__aerofaciens	2	0.896442	0.000862117	NA	NA	g__Collinsella	0.1	0.498363	0.0137699	0.471021	0.0385584
o__RF39	1	-2.72719	0.000880016	NA	NA	g__Clostridium	0.15	-0.048597	0.994625	-0.615286	0.0422831	s__gnavus	1	-0.630456	0.00250994	-3.3	0.999999	g__Clostridium	0.15	0.151726	0.823681	0.985517	6.83154e-06
c__Mollicutes	1	-2.72359	0.000748663	NA	NA	f__Veillonellaceae	0.15	0.643497	0.00263662	0.733123	0.00183063	s__ovatus	1	0.928599	0.00279249	-17.0868	0.999999	g__Roseburia	0.1	-0.0624778	0.997237	-0.457157	0.0344436
c__Verrucomicrobiae	2	-1.99192	0.0804347	NA	NA	f__Enterobacteriaceae	0.1	0.215426	0.0275527	NA	NA	s__muciniphila	1	0.725779	0.00279249	-33.5524	0.999999	g__Parabacteroides	0.1	0.169248	0.728559	0.36988	0.0375715
p__Tenericutes	2	-3.03383	0.0434046	NA	NA	o__Enterobacteriales	0.1	0.215426	0.0321449	NA	NA	s__adolescentis	2	0.740961	0.0198837	19.7421	0.999999	f__Coriobacteriaceae	0.1	0.282623	0.0663667	0.167676	0.300305
p__Verrucomicrobia	2	-1.97824	0.0446319	NA	NA							s__distasonis	2	-0.441986	0.0450243	NA	NA	o__Coriobacteriales	0.1	0.282623	0.0387139	0.167676	0.600611
												s__biforme	2	-1.55106	0.0518043	-12.9678	0.999999	o__Desulfovibrionales	0.1	0.0701152	0.95467	0.483848	0.0789829
												g__Ruminococcus	2	1.13184	1.34347e-17	1.80277	3.9672e-16	c__Coriobacteriia	0.1	0.282623	0.0276528	0.200204	0.430893
												g__[Ruminococcus]	2	-1.09891	7.37818e-12	-0.099425	0.999999	c__Deltaproteobacteria	0.1	0.0700243	0.980188	0.482567	0.0803762
												g__Phascolarctobacterium	2	1.46417	2.22531e-09	5.36873	0.999999	p__Cyanobacteria	0.1	-1.396	4.7355e-06	NA	NA
												g__Prevotella	2	-1.40609	9.36697e-06	NA	NA	p__Actinobacteria	0.1	0.235387	0.0641113	NA	NA
												g__Blautia	1	-0.301168	3.74833e-05	-0.645975	2.65727e-08
												g__Bacteroides	2	0.721415	0.000116182	NA	NA
												g__Oscillospira	2	0.562723	0.000172892	0.619649	0.0402234
												g__Bifidobacterium	2	1.05252	0.000172892	14.8855	0.999999
												g__Sutterella	2	0.715578	0.00153852	1.08415	0.999999
												g__Akkermansia	1	0.725779	0.00423527	-33.5524	0.999999
												g__Enterococcus	1	-0.886058	0.0107726	-32.251	0.999999
												g__Coprococcus	2	0.275413	0.0138578	NA	NA
												g__Bilophila	2	0.806604	0.0165423	9.62722	0.999999
												g__Streptococcus	2	0.605843	0.0217667	6.84906	0.999999
												g__Lachnobacterium	2	-1.33521	0.0217667	-19.7203	0.999999
												g__Collinsella	2	0.600974	0.0217667	NA	NA
												g__Odoribacter	2	-0.678814	0.0249305	-23.6055	0.999999
												g__Lachnospira	2	0.406701	0.0641279	NA	NA
												g__Clostridium	2	-0.13775	0.709442	2.31653	0.0649001
												f__Peptostreptococcaceae	2	2.04833	3.60675e-19	NA	NA
												f__Ruminococcaceae	2	0.801615	8.24737e-13	1.46332	2.75233e-17
												f__Alcaligenaceae	2	1.1306	1.2393e-07	2.7346	0.999997
												f__[Tissierellaceae]	2	-1.59707	1.12911e-06	NA	NA
												f__Prevotellaceae	2	-1.40609	5.76429e-06	NA	NA
												f__Veillonellaceae	2	0.478651	1.15873e-05	0.621566	0.000853453
												f__Bacteroidaceae	2	0.721393	6.70659e-05	NA	NA
												f__Rikenellaceae	2	0.810075	6.70659e-05	NA	NA
												f__[Odoribacteraceae]	2	-0.966559	0.000157147	NA	NA
												f__[Barnesiellaceae]	2	-1.16022	0.000166748	NA	NA
												f__Bifidobacteriaceae	1	0.69212	0.00144455	25.5803	0.999997
												f__Streptococcaceae	2	0.71762	0.00154333	3.68725	1.52259e-06
												f__Lactobacillaceae	2	-1.40963	0.00227275	8.93131	0.999997
												f__Verrucomicrobiaceae	1	0.725779	0.00232707	-33.5524	0.999997
												f__Enterococcaceae	0.75	-0.742459	0.00364708	-35.4082	0.999997
												f__S24-7	2	-1.53845	0.011548	NA	NA
												f__Coriobacteriaceae	2	0.193867	0.326724	1.55281	0.000485713
												o__Burkholderiales	2	1.27517	2.47558e-09	NA	NA
												o__Clostridiales	2	0.479933	1.57802e-08	0.643978	1.04739e-08
												o__Bifidobacteriales	1	0.69212	0.00300145	25.5803	0.999999
												o__Verrucomicrobiales	1	0.725779	0.00461536	-33.5524	0.999999
												o__Lactobacillales	2	-0.527402	0.0137094	NA	NA
												o__Coriobacteriales	2	0.193867	0.41143	1.55281	0.000500891
												c__Clostridia	2	0.479638	2.41155e-08	0.642642	4.49272e-09
												c__Betaproteobacteria	2	1.11585	6.20973e-07	-1.53679	0.00258107
												c__Gammaproteobacteria	2	-0.837021	0.00091427	-6.16845	1
												c__Verrucomicrobiae	1	0.725779	0.00302889	-33.5524	1
												c__Actinobacteria	2	0.664836	0.00302889	NA	NA
												c__Alphaproteobacteria	2	0.980738	0.00393656	0.378437	1
												c__Coriobacteriia	2	0.193867	0.314623	1.55281	0.000273213
												c__Bacilli	2	-0.134749	0.570552	2.54954	2.32509e-12
												p__Firmicutes	2	0.451927	4.02735e-09	0.581555	6.84836e-10
												p__Verrucomicrobia	1	0.725779	0.00380088	-33.5524	0.999974
												p__Tenericutes	2	-0.799826	0.0288885	-33.742	0.999974
												p__Actinobacteria	2	0.346284	0.0288885	1.64328	6.84836e-10
												p__Proteobacteria	2	0.385651	0.0455678	NA	NA
